# Supplementary material for: Exploring cerebrospinal fluid metabolites, cognitive function, and brain atrophy: Insights from Mendelian randomization
Source: Open Med (Wars). 2025 Aug 4;20(1):20251237. doi: 10.1515/med-2025-1237 (PMC12326306; doi:10.1515/med-2025-1237)
Supplement: Supplementary Table [file med-2025-1237-sm.xlsx]

## Sheet: Table S1
Supplementary table 1. Metabolite information.												Column name	Meaning
name of metabolites	superpathway	subpathway	platform	chemical_id	MASS	CAS	PUBCHEM	KEGG	HMDB		CAS	Chemical Abstracts Service registry number.
(N(1) + N(8))-acetylspermidine	Amino Acid	Polyamine Metabolism	LC/MS Pos Early	100016038	188.176						PUBCHEM	PubChem identifier.
(S)-a-amino-omega-caprolactam	Xenobiotics	Food Component/Plant	LC/MS Pos Early	100021329	128.095			C05328			KEGG	Kyoto Encyclopedia of Genes and Genomes identifier.
1-(1-enyl-palmitoyl)-2-arachidonoyl-GPC (P-16:0/20:4)*	Lipid	Plasmalogen	LC/MS Pos Late	100009014	766.574				HMDB11220		HMDB	Human Metabolome Database identifier.
1-(1-enyl-palmitoyl)-2-oleoyl-GPC (P-16:0/18:1)*	Lipid	Plasmalogen	LC/MS Pos Late	100009007	744.59
1,2-dipalmitoyl-GPC (16:0/16:0)	Lipid	Phosphatidylcholine (PC)	LC/MS Pos Late	100000657	734.569	63-89-8	452110		HMDB00564
1,5-anhydroglucitol (1,5-AG)	Carbohydrate	Glycolysis, Gluconeogenesis, and Pyruvate Metabolism	LC/MS Neg	100000580	163.061	154-58-5	64960	C07326	HMDB02712
1-arachidonoyl-GPC (20:4n6)*	Lipid	Lysophospholipid	LC/MS Pos Late	100001551	544.34			C05208	HMDB10395
1-carboxyethylphenylalanine	Amino Acid	Phenylalanine Metabolism	LC/MS Neg	100020419	237.1
1-carboxyethylvaline	Amino Acid	Leucine, Isoleucine and Valine Metabolism	LC/MS Neg	100020423	189.1
1-linoleoyl-GPC (18:2)	Lipid	Lysophospholipid	LC/MS Pos Late	100001395	520.34		11988421	C04100	HMDB10386
1-methyl-5-imidazoleacetate	Amino Acid	Histidine Metabolism	LC/MS Pos Early	100002910	140.059				HMDB04988
1-methylhistidine	Amino Acid	Histidine Metabolism	LC/MS Pos Early	100001051	170.092	332-80-9	92105	C01152	HMDB00001
1-methylnicotinamide	Cofactors and Vitamins	Nicotinate and Nicotinamide Metabolism	LC/MS Pos Early	55	137.071	1005-24-9	10129985	C02918	HMDB00699
1-methylxanthine	Xenobiotics	Xanthine Metabolism	LC/MS Neg	100001405	165.042	6136-37-4	80220	C16358	HMDB10738
1-myristoyl-2-palmitoyl-GPC (14:0/16:0)	Lipid	Phosphatidylcholine (PC)	LC/MS Pos Late	100000672	706.538	69525-80-0	129657		HMDB07869
1-oleoyl-GPC (18:1)	Lipid	Lysophospholipid	LC/MS Pos Late	100001272	522.355	19420-56-5	16081932		HMDB02815
1-palmitoyl-2-arachidonoyl-GPC (16:0/20:4n6)	Lipid	Phosphatidylcholine (PC)	LC/MS Pos Late	100008914	782.569	35418-58-7	10747814		HMDB07982
1-palmitoyl-2-docosahexaenoyl-GPC (16:0/22:6)	Lipid	Phosphatidylcholine (PC)	LC/MS Pos Late	100008915	806.569	59403-54-2	6441886		HMDB07991
1-palmitoyl-2-linoleoyl-GPC (16:0/18:2)	Lipid	Phosphatidylcholine (PC)	LC/MS Pos Late	1537	758.569	40811-94-7	5287971		HMDB07973
1-palmitoyl-2-oleoyl-GPC (16:0/18:1)	Lipid	Phosphatidylcholine (PC)	LC/MS Pos Late	1539	760.585	26853-31-6;26853-31-6	6436017		HMDB07972
1-palmitoyl-2-palmitoleoyl-GPC (16:0/16:1)*	Lipid	Phosphatidylcholine (PC)	LC/MS Pos Late	100008984	732.554				HMDB07969
1-palmitoyl-2-stearoyl-GPC (16:0/18:0)	Lipid	Phosphatidylcholine (PC)	LC/MS Pos Late	100008921	762.601	59403-51-9			HMDB07970
1-palmitoyl-GPC (16:0)	Lipid	Lysophospholipid	LC/MS Pos Late	100001263	496.34	17364-16-8	86554		HMDB10382
1-ribosyl-imidazoleacetate*	Amino Acid	Histidine Metabolism	LC/MS Pos Early	100001668	259.092	29605-99-0	5117448	C05131	HMDB02331
1-stearoyl-2-arachidonoyl-GPC (18:0/20:4)	Lipid	Phosphatidylcholine (PC)	LC/MS Pos Late	100001869	810.601	35418-59-8	16219824		HMDB08048
1-stearoyl-2-docosahexaenoyl-GPC (18:0/22:6)	Lipid	Phosphatidylcholine (PC)	LC/MS Pos Late	100008916	834.601	59403-52-0			HMDB08057
1-stearoyl-2-linoleoyl-GPC (18:0/18:2)*	Lipid	Phosphatidylcholine (PC)	LC/MS Pos Late	100008980	786.601				HMDB08039
1-stearoyl-2-oleoyl-GPC (18:0/18:1)	Lipid	Phosphatidylcholine (PC)	LC/MS Pos Late	100008904	788.616	56421-10-4			HMDB08038
1-stearoyl-GPC (18:0)	Lipid	Lysophospholipid	LC/MS Pos Late	100001271	524.371	19420-57-6	497299		HMDB10384
2,3-dihydroxy-2-methylbutyrate	Amino Acid	Leucine, Isoleucine and Valine Metabolism	LC/MS Polar	100010869	133.051	14868-24-7	301941		HMDB29576
2,3-dihydroxy-5-methylthio-4-pentenoate (DMTPA)*	Amino Acid	Methionine, Cysteine, SAM and Taurine Metabolism	LC/MS Neg	100020893	178.03
2,3-dihydroxyisovalerate	Xenobiotics	Food Component/Plant	LC/MS Polar	100002417	133.051	1756-18-9	677	C04039	HMDB12141
2-aminobutyrate	Amino Acid	Glutathione Metabolism	LC/MS Pos Early	1128	104.071	1492-24-6	439691	C02261	HMDB00650
2-aminooctanoate	Lipid	Fatty Acid, Amino	LC/MS Pos Late	100004227	160.133	644-90-6	69522		HMDB00991
2-aminophenol sulfate	Xenobiotics	Chemical	LC/MS Neg	100004322	188.002		181670		HMDB61116
2'-deoxyuridine	Nucleotide	Pyrimidine Metabolism, Uracil containing	LC/MS Neg	536	227.067	951-78-0	13712	C00526	HMDB00012
2-hydroxy-3-methylvalerate	Amino Acid	Leucine, Isoleucine and Valine Metabolism	LC/MS Neg	100001541	131.071	488-15-3	164623		HMDB00317
2-hydroxyacetaminophen sulfate*	Xenobiotics	Drug - Analgesics, Anesthetics	LC/MS Neg	100001791	246.008		86290013
2-hydroxyadipate	Lipid	Fatty Acid, Dicarboxylate	LC/MS Polar	100001153	161.046	18294-85-4	193530	C02360	HMDB00321
2-hydroxybutyrate/2-hydroxyisobutyrate	Amino Acid	Glutathione Metabolism	LC/MS Polar	100008928	103.04
2-hydroxyglutarate	Lipid	Fatty Acid, Dicarboxylate	LC/MS Pos Early	100002070	166.071	40951-21-1	43	C02630	HMDB00606
2-hydroxyhippurate (salicylurate)	Xenobiotics	Benzoate Metabolism	LC/MS Neg	1869	194.046	487-54-7	10253	C07588	HMDB00840
2-methoxyacetaminophen glucuronide*	Xenobiotics	Drug - Analgesics, Anesthetics	LC/MS Neg	100001795	356.099		14367271
2-methoxyacetaminophen sulfate*	Xenobiotics	Drug - Analgesics, Anesthetics	LC/MS Neg	100001793	260.023		86290014
2-methylbutyrylcarnitine (C5)	Amino Acid	Leucine, Isoleucine and Valine Metabolism	LC/MS Pos Early	100001509	246.17	31023-25-3	6426901		HMDB00378
2-O-methylascorbic acid			LC/MS Neg		189.041
2'-O-methylcytidine	Nucleotide	Pyrimidine Metabolism, Cytidine containing	LC/MS Pos Early	100010895	258.108	2140-72-9	150971
2-oxoadipate	Amino Acid	Lysine Metabolism	LC/MS Neg	92	159.03	3184-35-8	71	C00322	HMDB00225
2-piperidinone	Xenobiotics	Food Component/Plant	LC/MS Pos Early	100004295	100.076	675-20-7	12665		HMDB11749
3-(3-amino-3-carboxypropyl)uridine*	Nucleotide	Pyrimidine Metabolism, Uracil containing	LC/MS Neg	100001426	345.117
3-(4-hydroxyphenyl)lactate	Amino Acid	Tyrosine Metabolism	LC/MS Neg	240	181.051	6482-98-0	9378	C03672	HMDB00755
3-(methylthio)acetaminophen sulfate*	Xenobiotics	Drug - Analgesics, Anesthetics	LC/MS Neg	100020827	277.008
3-(N-acetyl-L-cystein-S-yl) acetaminophen	Xenobiotics	Drug - Analgesics, Anesthetics	LC/MS Neg	2048	311.071	52372-86-8	83967
3-amino-2-piperidone	Amino Acid	Urea cycle; Arginine and Proline Metabolism	LC/MS Pos Early	100020361	114.079				HMDB00323
3-carboxy-4-methyl-5-propyl-2-furanpropanoate (CMPF)	Lipid	Fatty Acid, Dicarboxylate	LC/MS Neg	100001178	239.093	86879-39-2	123979		HMDB61112
3-hydroxy-2-ethylpropionate	Amino Acid	Leucine, Isoleucine and Valine Metabolism	LC/MS Neg	100001170	117.056	4374-62-3	188979		HMDB00396
3-hydroxy-3-methylglutarate	Lipid	Mevalonate Metabolism	LC/MS Polar	112	161.046	503-49-1	1662	C03761	HMDB00355
3-hydroxyadipate*	Lipid	Fatty Acid, Dicarboxylate	LC/MS Polar	100004396	161.046		151913		HMDB00345
3-hydroxybutyrate (BHBA)	Lipid	Ketone Bodies	LC/MS Polar	254	103.04	625-72-9	441	C01089	HMDB00357
3-hydroxyhexanoate	Lipid	Fatty Acid, Monohydroxy	LC/MS Neg	100006367	131.071	10191-24-9	151492
3-hydroxyhippurate	Xenobiotics	Benzoate Metabolism	LC/MS Neg	100002122	194.046	1637-75-8	450268		HMDB06116
3-hydroxyisobutyrate	Amino Acid	Leucine, Isoleucine and Valine Metabolism	LC/MS Polar	111	103.04	2068-83-9	87	C06001	HMDB00336
3-hydroxyoctanoate	Lipid	Fatty Acid, Monohydroxy	LC/MS Neg	100000773	159.103	88930-08-9	26613		HMDB01954
3-hydroxypyridine sulfate	Xenobiotics	Chemical	LC/MS Neg	100006098	173.987	1955-23-3
3-hydroxystachydrine*	Xenobiotics	Food Component/Plant	LC/MS Pos Early	100020203	160.097		442640
3-indoxyl sulfate	Amino Acid	Tryptophan Metabolism	LC/MS Neg	100000467	212.002	2642-37-7	10258		HMDB00682
3-methoxytyramine sulfate	Amino Acid	Tyrosine Metabolism	LC/MS Neg	100004634	246.044
3-methoxytyrosine	Amino Acid	Tyrosine Metabolism	LC/MS Pos Early	1342	212.092	300-48-1	1670		HMDB01434
3-methyl-2-oxobutyrate	Amino Acid	Leucine, Isoleucine and Valine Metabolism	LC/MS Neg	100000936	115.04	3715-29-5	49	C00141	HMDB00019
3-methyl-2-oxovalerate	Amino Acid	Leucine, Isoleucine and Valine Metabolism	LC/MS Neg	100000036	129.056	1460-34-0;51829-07-3	47	C00671	HMDB03736
3-methylglutaconate	Amino Acid	Leucine, Isoleucine and Valine Metabolism	LC/MS Polar	100002458	99.0452	5746-90-7	1551553		HMDB00522
3-methylglutarylcarnitine (2)	Amino Acid	Leucine, Isoleucine and Valine Metabolism	LC/MS Pos Early	100005850	290.16		128145		HMDB00552
3-methylhistidine	Amino Acid	Histidine Metabolism	LC/MS Pos Early	100000042	170.092	368-16-1	64969	C01152	HMDB00479
3-methylxanthine	Xenobiotics	Xanthine Metabolism	LC/MS Neg	100001108	165.042	1076-22-8	70639	C16357	HMDB01886
3-ureidopropionate	Nucleotide	Pyrimidine Metabolism, Uracil containing	LC/MS Pos Early	1053	133.061	462-88-4	111	C02642	HMDB00026
4-acetamidobutanoate	Amino Acid	Polyamine Metabolism	LC/MS Pos Early	1113	146.081	3025-96-5	18189	C02946	HMDB03681
4-acetamidophenol	Xenobiotics	Drug - Analgesics, Anesthetics	LC/MS Neg	1383	150.056	103-90-2	1983	C06804	HMDB01859
4-acetamidophenylglucuronide	Xenobiotics	Drug - Analgesics, Anesthetics	LC/MS Neg	100000043	326.088	120595-80-4	83944		HMDB10316
4-acetaminophen sulfate	Xenobiotics	Drug - Analgesics, Anesthetics	LC/MS Neg	2049	230.013	10066-90-7;32113-41-0	83939	C06804	HMDB59911
4-chlorobenzoic acid			LC/MS Neg		154.991
4-hydroxyhippurate	Xenobiotics	Benzoate Metabolism	LC/MS Neg	100001423	194.046	2482-25-9	151012		HMDB13678
4-methyl-2-oxopentanoate	Amino Acid	Leucine, Isoleucine and Valine Metabolism	LC/MS Neg	100000551	129.056	816-66-0	70	C00233	HMDB00695
4-methylcatechol sulfate	Xenobiotics	Benzoate Metabolism	LC/MS Neg	100004111	203.002
5,6-dihydrothymine	Nucleotide	Pyrimidine Metabolism, Thymine containing	LC/MS Pos Early	158	129.066	696-04-8	93556	C00906	HMDB00079
5,6-dihydrouridine	Nucleotide	Pyrimidine Metabolism, Uracil containing	LC/MS Neg	100001425	245.078	1361384	94312
5-acetylamino-6-amino-3-methyluracil	Xenobiotics	Xanthine Metabolism	LC/MS Polar	100001403	197.068	1196153-01-1	88299	C16366	HMDB04400
5-aminovalerate	Amino Acid	Lysine Metabolism	LC/MS Pos Early	100000454	118.086	660-88-8	138	C00431	HMDB03355
5-hydroxyhexanoate	Lipid	Fatty Acid, Monohydroxy	LC/MS Neg	100001148	131.071	44843-89-2	170748		HMDB00525
5-hydroxyindoleacetate	Amino Acid	Tryptophan Metabolism	LC/MS Neg	71	190.051	54-16-0	1826	C05635	HMDB00763
5-methylcytidine	Nucleotide	Pyrimidine Metabolism, Cytidine containing	LC/MS Pos Early	100000763	258.108	2140-61-6	92918		HMDB00982
5-methylthioadenosine (MTA)	Amino Acid	Polyamine Metabolism	LC/MS Pos Early	212	298.097	2457-80-9	439176	C00170	HMDB01173
5-methyluridine (ribothymidine)	Nucleotide	Pyrimidine Metabolism, Uracil containing	LC/MS Neg	100001446	257.078	1463-10-1	445408		HMDB00884
5-oxoproline	Amino Acid	Glutathione Metabolism	LC/MS Neg	1021	128.035	98-79-3	7405	C01879	HMDB00267
6-oxopiperidine-2-carboxylate	Amino Acid	Lysine Metabolism	LC/MS Neg	100004499	142.051	34622-39-4	3014237		HMDB61705
7-alpha-hydroxy-3-oxo-4-cholestenoate (7-Hoca)	Lipid	Sterol	LC/MS Neg	100001609	429.301	115538-85-7	3081085	C17337	HMDB12458
7-methylguanine	Nucleotide	Purine Metabolism, Guanine containing	LC/MS Pos Early	100001456	166.072	578-76-7	11361	C02242	HMDB00897
7-methylxanthine	Xenobiotics	Xanthine Metabolism	LC/MS Pos Early	100001396	167.056	552-62-5	68374	C16353	HMDB01991
acesulfame	Xenobiotics	Food Component/Plant	LC/MS Polar	100006203	161.987	55589-62-3	36573		HMDB33585
acetoacetate	Lipid	Ketone Bodies	LC/MS Pos Early	1218	103.039	578486	96	C00164	HMDB00060
acetylcarnitine (C2)	Lipid	Fatty Acid Metabolism(Acyl Carnitine)	LC/MS Pos Early	100000802	204.123	5080-50-2	1	C02571	HMDB00201
acisoga	Amino Acid	Polyamine Metabolism	LC/MS Neg	100004541	183.114	106692-36-8	129397
adenine	Nucleotide	Purine Metabolism, Adenine containing	LC/MS Pos Early	880	136.062	73-24-5	190	C00147	HMDB00034
adenosine 3',5'-cyclic monophosphate (cAMP)	Nucleotide	Purine Metabolism, Adenine containing	LC/MS Neg	207	328.045	60-92-4	6076	C00575	HMDB00058
alanine	Amino Acid	Alanine and Aspartate Metabolism	LC/MS Pos Early	811	90.055	56-41-7	5950	C00041	HMDB00161
allantoin	Nucleotide	Purine Metabolism, (Hypo)Xanthine/Inosine containing	LC/MS Polar	1002	157.037	97-59-6	204	C02350	HMDB00462
alpha-hydroxyisocaproate	Amino Acid	Leucine, Isoleucine and Valine Metabolism	LC/MS Neg	100000706	131.071	10303-64-7	83697	C03264	HMDB00746
alpha-hydroxyisovalerate	Amino Acid	Leucine, Isoleucine and Valine Metabolism	LC/MS Neg	100001300	117.056	600-37-3	99823		HMDB00407
alpha-ketoglutaramate**	Amino Acid	Glutamate Metabolism	LC/MS Polar	100002397	144.03	18465-19-5
alpha-ketoglutarate	Energy	TCA Cycle	LC/MS Polar	93	145.014	305-72-6;328-50-7;22202-68-2	51	C00026	HMDB00208
alpha-tocopherol	Cofactors and Vitamins	Tocopherol Metabolism	LC/MS Pos Late	1105	430.378	59-02-9;10191-41-0	14985	C02477	HMDB01893
androstenediol (3beta,17beta) disulfate (1)	Lipid	Androgenic Steroids	LC/MS Neg	100001992	224.062		87120982	C04295	HMDB03818
arabinose	Carbohydrate	Pentose Metabolism	LC/MS Polar	828	195.051	28697-53-2	66308	C00216	HMDB00646
arabitol/xylitol	Carbohydrate	Pentose Metabolism	LC/MS Polar	100006430	151.061		6912	C01904
arabonate/xylonate	Carbohydrate	Pentose Metabolism	LC/MS Polar	100006115	165.041
arachidonate (20:4n6)	Lipid	Polyunsaturated Fatty Acid (n3 and n6)	LC/MS Neg	229	303.233	506-32-1	444899	C00219	HMDB01043
argininate*	Amino Acid	Urea cycle; Arginine and Proline Metabolism	LC/MS Pos Early	100002769	176.103	157-07-3	160437		HMDB03148
arginine	Amino Acid	Urea cycle; Arginine and Proline Metabolism	LC/MS Pos Early	231	175.119	1119-34-2	232	C00062	HMDB00517
argininosuccinate	Amino Acid	Urea cycle; Arginine and Proline Metabolism	LC/MS Pos Early	232	291.13	156637-58-0	828	C03406	HMDB00052
ascorbate (Vitamin C)	Cofactors and Vitamins	Ascorbate and Aldarate Metabolism	LC/MS Pos Early	233	177.039	134-03-2		C00072	HMDB00044
ascorbic acid 3-sulfate*	Cofactors and Vitamins	Ascorbate and Aldarate Metabolism	LC/MS Neg	100020409	255.989
asparagine	Amino Acid	Alanine and Aspartate Metabolism	LC/MS Pos Early	917	133.061	70-47-3	6267	C00152	HMDB00168
atenolol	Xenobiotics	Drug - Cardiovascular	LC/MS Pos Early	100002726	267.17	29122-68-7	2249	D00235	HMDB01924
behenoyl sphingomyelin (d18:1/22:0)*	Lipid	Sphingolipid Metabolism	LC/MS Pos Late	100006294	787.669				HMDB12103
benzoate	Xenobiotics	Benzoate Metabolism	LC/MS Neg	100000008	121.029	65-85-0	243	C00180	HMDB01870
benzoylecgonine	Xenobiotics	Drug - Analgesics, Anesthetics	LC/MS Pos Early	100002928	290.139	519-09-5	442997	C10847	HMDB41836
beta-alanine	Nucleotide	Pyrimidine Metabolism, Uracil containing	LC/MS Pos Early	244	90.055	56-41-7;107-95-9	239	C00099	HMDB00056
beta-citrylglutamate	Amino Acid	Glutamate Metabolism	LC/MS Neg	100003271	320.062	73590-26-8	72715786	C20775
beta-hydroxyisovalerate	Amino Acid	Leucine, Isoleucine and Valine Metabolism	LC/MS Neg	1442	117.056	625-08-1	69362		HMDB00754
betaine	Amino Acid	Glycine, Serine and Threonine Metabolism	LC/MS Pos Early	799	118.086	107-43-7	247	C00719	HMDB00043
betonicine	Xenobiotics	Food Component/Plant	LC/MS Pos Early	100002153	160.097	515-25-3	164642	C08269	HMDB29412
bilirubin (Z,Z)	Cofactors and Vitamins	Hemoglobin and Porphyrin Metabolism	LC/MS Pos Late	1090	585.271	635-65-4	5280352	C00486	HMDB00054
butyrate (4:0)	Lipid	Short Chain Fatty Acid	LC/MS Neg	1143	88.0524			C00246	HMDB00039
caffeine	Xenobiotics	Xanthine Metabolism	LC/MS Pos Early	849	195.088	58-08-2	2519	C07481	HMDB01847
carbamazepine	Xenobiotics	Drug - Neurological	LC/MS Pos Late	100001933	237.102	298-46-4	2554	D00252	HMDB14704
carbamazepine 10,11-epoxide*	Xenobiotics	Drug - Neurological	LC/MS Pos Early	100002321	253.097	36507-30-9	2555	C07496	HMDB60658
carboxyethyl-GABA	Amino Acid	Glutamate Metabolism	LC/MS Pos Early	100003260	176.092	908055	2572		HMDB02201
carboxyibuprofen	Xenobiotics	Drug - Analgesics, Anesthetics	LC/MS Neg	100004171	235.098	15935-54-3	10444113		HMDB60564
carnitine	Lipid	Carnitine Metabolism	LC/MS Pos Early	100000007	162.113	461-05-2	10917	C00318	HMDB00062
catechol sulfate	Xenobiotics	Benzoate Metabolism	LC/MS Neg	100001605	188.986	4918-96-1	3083879		HMDB59724
C-glycosyltryptophan	Amino Acid	Tryptophan Metabolism	LC/MS Pos Early	100006379	367.15	180509-18-6	10981970
chenodeoxycholate	Lipid	Primary Bile Acid Metabolism	LC/MS Neg	1123	391.285	474-24-9;474-25-9	10133	C02528	HMDB00518
chiro-inositol	Lipid	Inositol Metabolism	LC/MS Polar	100001859	225.062	643-12-9		C19891	HMDB34220
cholesterol	Lipid	Sterol	LC/MS Pos Late	266	369.352	57-88-5	11025495	C00187	HMDB00067
choline	Lipid	Phospholipid Metabolism	LC/MS Pos Early	1256	104.107	67-48-1	305	C00114	HMDB00097
choline phosphate	Lipid	Phospholipid Metabolism	LC/MS Pos Early	267	184.073	72556-74-2	1014	C00588	HMDB01565
citramalate	Amino Acid	Glutamate Metabolism	LC/MS Pos Early	100000998	166.071	1583974	1081	C00815	HMDB00426
citrate	Energy	TCA Cycle	LC/MS Neg	1124	191.02	77-92-9	311	C00158	HMDB00094
citrulline	Amino Acid	Urea cycle; Arginine and Proline Metabolism	LC/MS Pos Early	391	176.103	372-75-8	9750	C00327	HMDB00904
cortisol	Lipid	Corticosteroids	LC/MS Neg	356	361.202	50-23-7	5754	C00735	HMDB00063
cortisone	Lipid	Corticosteroids	LC/MS Neg	273	359.186	53-06-5	222786	C00762	HMDB02802
cotinine	Xenobiotics	Tobacco Metabolite	LC/MS Pos Early	848	177.102	486-56-6	854019		HMDB01046
creatine	Amino Acid	Creatine Metabolism	LC/MS Pos Early	1221	132.077	57-00-1	586	C00300	HMDB00064
creatinine	Amino Acid	Creatine Metabolism	LC/MS Pos Early	275	114.066	60-27-5	588	C00791	HMDB00562
cys-gly, oxidized	Amino Acid	Glutathione Metabolism	LC/MS Neg	1224	353.06	7729-20-6	333293
cysteine	Amino Acid	Methionine, Cysteine, SAM and Taurine Metabolism	LC/MS Pos Early	800	122.027	52-90-4;56-89-3	5862	C00097	HMDB00574
cysteinylglycine	Amino Acid	Glutathione Metabolism	LC/MS Pos Early	278	179.048	19246-18-5	439498	C01419	HMDB00078
cysteinylglycine disulfide*	Amino Acid	Glutathione Metabolism	LC/MS Pos Early	100002466	298.053	70555-24-7			HMDB00709
cytidine	Nucleotide	Pyrimidine Metabolism, Cytidine containing	LC/MS Pos Early	827	244.093	65-46-3	6175	C00475	HMDB00089
deoxycarnitine	Lipid	Carnitine Metabolism	LC/MS Pos Early	100001662	146.118	6249-56-5	134	C01181	HMDB01161
deoxycholate	Lipid	Secondary Bile Acid Metabolism	LC/MS Neg	302	391.285	83-44-3	222528	C04483	HMDB00626
desmethylnaproxen sulfate	Xenobiotics	Drug - Analgesics, Anesthetics	LC/MS Neg	100001788	295.028		184679
diglycerol	Xenobiotics	Chemical	LC/MS Pos Early	100003700	167.091	627-82-7	42953
dimethyl sulfone	Xenobiotics	Chemical	LC/MS Pos Early	100004284	95.0161	67-71-0	6213	C11142	HMDB04983
dimethylarginine (SDMA + ADMA)	Amino Acid	Urea cycle; Arginine and Proline Metabolism	LC/MS Pos Early	100001810	203.15	102783-24-4	123831	C03626	HMDB01539
dimethylglycine	Amino Acid	Glycine, Serine and Threonine Metabolism	LC/MS Pos Early	806	104.071	1118-68-9	673	C01026	HMDB00092
dimethylmalonic acid	Lipid	Fatty Acid, Dicarboxylate	LC/MS Polar	100004251	131.035	595-46-0	11686		HMDB02001
docosahexaenoate (DHA; 22:6n3)	Lipid	Polyunsaturated Fatty Acid (n3 and n6)	LC/MS Neg	100000665	327.233	6217-54-5	445580	C06429	HMDB02183
dopamine 3-O-sulfate	Amino Acid	Tyrosine Metabolism	LC/MS Neg	100006361	232.029		122136	C13690	HMDB06275
ergothioneine	Xenobiotics	Food Component/Plant	LC/MS Pos Early	100002154	230.096	58511-63-0	3032311	C05570	HMDB03045
erythritol	Xenobiotics	Food Component/Plant	LC/MS Polar	100000846	167.056	149-32-6	222285	C00503	HMDB02994
erythronate*	Carbohydrate	Aminosugar Metabolism	LC/MS Polar	100001320	135.03	88759-55-1	2781043		HMDB00613
ethyl beta-glucopyranoside			LC/MS Neg		207.087
ethyl glucuronide	Xenobiotics	Chemical	LC/MS Neg	100002849	221.067	17685-04-0	152226		HMDB10325
ethylmalonate	Amino Acid	Leucine, Isoleucine and Valine Metabolism	LC/MS Polar	2054	131.035	601-75-2	11756		HMDB00622
fluconazole	Xenobiotics	Drug - Antibiotic	LC/MS Polar	100015972	351.102	86386-73-4	3365	D00322	HMDB14342
fructose	Carbohydrate	Fructose, Mannose and Galactose Metabolism	LC/MS Polar	878	225.062	57-48-7	5984	C00095	HMDB00660
gabapentin	Xenobiotics	Drug - Neurological	LC/MS Pos Early	100002806	172.133	60142-96-3	3446	D00332	HMDB05015
galactonate	Carbohydrate	Fructose, Mannose and Galactose Metabolism	LC/MS Polar	100001026	195.051	299-28-5	128869	C00880	HMDB00565
galactosylglycerol*	Lipid	Glycolipid Metabolism	LC/MS Neg	100003064	253.093	16232-91-0	16048618	C05401	HMDB06790
gamma-glutamyl-alpha-lysine	Peptide	Gamma-glutamyl Amino Acid	LC/MS Pos Early	100010901	276.155		65254
gamma-glutamylglutamine	Peptide	Gamma-glutamyl Amino Acid	LC/MS Pos Early	1140	276.119	10148-81-9	150914	C05283	HMDB11738
gamma-glutamylhistidine	Peptide	Gamma-glutamyl Amino Acid	LC/MS Pos Early	1235	285.119	37460-15-4	7017195
gamma-glutamylleucine	Peptide	Gamma-glutamyl Amino Acid	LC/MS Neg	1268	259.13	2566-39-4	151023		HMDB11171
gamma-glutamylphenylalanine	Peptide	Gamma-glutamyl Amino Acid	LC/MS Neg	100000491	293.114	7432-24-8	111299		HMDB00594
gamma-glutamylthreonine	Peptide	Gamma-glutamyl Amino Acid	LC/MS Pos Early	100001314	249.108	5652-48-2	76078708		HMDB29159
gamma-glutamylvaline	Peptide	Gamma-glutamyl Amino Acid	LC/MS Pos Early	100001126	247.129	2746-34-1	7015683		HMDB11172
gluconate	Xenobiotics	Food Component/Plant	LC/MS Polar	338	195.051	527-07-1	10690	C00257	HMDB00625
glucose	Carbohydrate	Glycolysis, Gluconeogenesis, and Pyruvate Metabolism	LC/MS Polar	572	225.062	50-99-7	79025	C00031	HMDB00122
glucuronate	Carbohydrate	Aminosugar Metabolism	LC/MS Polar	100000257	193.035	207300-70-7	444791	C00191	HMDB00127
glutamate	Amino Acid	Glutamate Metabolism	LC/MS Pos Early	561	148.06	56-86-0	611	C00025	HMDB00148
glutamine	Amino Acid	Glutamate Metabolism	LC/MS Pos Early	563	147.076	56-85-9	5961	C00064	HMDB00641
glutarate (C5-DC)	Lipid	Fatty Acid, Dicarboxylate	LC/MS Polar	339	131.035	110-94-1	743	C00489	HMDB00661
glutarylcarnitine (C5-DC)	Amino Acid	Lysine Metabolism	LC/MS Pos Early	100001593	276.144	102636-82-8	71464488		HMDB13130
glycerate	Carbohydrate	Glycolysis, Gluconeogenesis, and Pyruvate Metabolism	LC/MS Polar	1052	105.019	600-19-1	752	C00258	HMDB00139
glycerol	Lipid	Glycerolipid Metabolism	LC/MS Neg	1254	91.0401	56-81-5	753	C00116	HMDB00131
glycerol 3-phosphate	Lipid	Glycerolipid Metabolism	LC/MS Neg	100000258	171.006	29849-82-9	754	C00093	HMDB00126
glycerophosphoinositol*	Lipid	Phospholipid Metabolism	LC/MS Neg	100001621	333.059	16824-65-0	167572
glycerophosphorylcholine (GPC)	Lipid	Phospholipid Metabolism	LC/MS Pos Early	100000269	258.11	28319-77-9	71920	C00670	HMDB00086
glycine	Amino Acid	Glycine, Serine and Threonine Metabolism	LC/MS Pos Early	340	76.0393	56-40-6	750	C00037	HMDB00123
guaiacol sulfate	Xenobiotics	Benzoate Metabolism	LC/MS Neg	100004208	203.002		22473		HMDB60013
guanosine	Nucleotide	Purine Metabolism, Guanine containing	LC/MS Pos Early	1099	284.099	118-00-3	6802	C00387	HMDB00133
gulonate*	Cofactors and Vitamins	Ascorbate and Aldarate Metabolism	LC/MS Polar	100001586	195.051	20246-53-1	9794176	C00257	HMDB03290
HEPES	Xenobiotics	Chemical	LC/MS Pos Early	100000843	239.106	7365-45-9	23831
hippurate	Xenobiotics	Benzoate Metabolism	LC/MS Neg	100000014	178.051	495-69-2	464	C01586	HMDB00714
histidine	Amino Acid	Histidine Metabolism	LC/MS Neg	355	154.062	5934-29-2	6274	C00135	HMDB00177
homoarginine	Amino Acid	Urea cycle; Arginine and Proline Metabolism	LC/MS Pos Early	100000961	189.135	156-86-5	9085	C01924	HMDB00670
homocarnosine	Amino Acid	Histidine Metabolism	LC/MS Pos Early	41	241.13	3650-73-5	10243361	C00884	HMDB00745
homostachydrine*	Xenobiotics	Food Component/Plant	LC/MS Pos Early	100001550	158.118	1195-94-4	441447	C08283	HMDB33433
homovanillate (HVA)	Amino Acid	Tyrosine Metabolism	LC/MS Neg	117	181.051	306-08-1	1738	C05582	HMDB00118
hydroxyasparagine**	Amino Acid	Alanine and Aspartate Metabolism	LC/MS Pos Early	100020205	149.056		97663	C03124	HMDB32332
hydroxybupropion	Xenobiotics	Drug - Psychoactive	LC/MS Pos Late	100001309	256.11		446		HMDB12235
hydroxy-CMPF*	Xenobiotics	Chemical	LC/MS Neg	100019794	255.087
hypoxanthine	Nucleotide	Purine Metabolism, (Hypo)Xanthine/Inosine containing	LC/MS Pos Early	171	137.046	68-94-0	790	C00262	HMDB00157
indoleacetate	Amino Acid	Tryptophan Metabolism	LC/MS Pos Early	100001034	176.071	6505-45-9	802	C00954	HMDB00197
inosine	Nucleotide	Purine Metabolism, (Hypo)Xanthine/Inosine containing	LC/MS Pos Early	361	269.088	58-63-9	6021	C00294	HMDB00195
isobutyrylcarnitine (C4)	Amino Acid	Leucine, Isoleucine and Valine Metabolism	LC/MS Pos Early	100001055	232.154	25518-49-4	168379		HMDB00736
isocitrate	Energy	TCA Cycle	LC/MS Pos Early	1206	210.061	20226-99-7	1198	C00311	HMDB00193
isoleucine	Amino Acid	Leucine, Isoleucine and Valine Metabolism	LC/MS Pos Early	376	132.102	73-32-5	6306	C00407	HMDB00172
isovalerate (i5:0)	Amino Acid	Leucine, Isoleucine and Valine Metabolism	LC/MS Neg	100000708	101.061	503-74-2	10430	C08262	HMDB00718
isovalerylcarnitine (C5)	Amino Acid	Leucine, Isoleucine and Valine Metabolism	LC/MS Pos Early	100001393	246.17	31023-24-2	6426851		HMDB00688
kynurenate	Amino Acid	Tryptophan Metabolism	LC/MS Neg	98	188.035	492-27-3	3845	C01717	HMDB00715
kynurenine	Amino Acid	Tryptophan Metabolism	LC/MS Pos Early	100000265	209.092	2922-83-0	161166	C00328	HMDB00684
lactate	Carbohydrate	Glycolysis, Gluconeogenesis, and Pyruvate Metabolism	LC/MS Neg	482	89.0244	79-33-4	612	C00186	HMDB00190
lamotrigine	Xenobiotics	Drug - Neurological	LC/MS Pos Early	100009390	256.015		3878	D00354	HMDB14695,HMDB05043
leucine	Amino Acid	Leucine, Isoleucine and Valine Metabolism	LC/MS Pos Early	397	132.102	61-90-5	6106	C00123	HMDB00687
levetiracetam	Xenobiotics	Drug - Neurological	LC/MS Pos Early	100015873	171.113	102767-28-2	5284583	D00709,C07841
lidocaine	Xenobiotics	Drug - Analgesics, Anesthetics	LC/MS Pos Late	100001538	235.18	137-58-6	3676	D00358	HMDB14426
lysine	Amino Acid	Lysine Metabolism	LC/MS Pos Early	407	147.113	56-87-1	5962	C00047	HMDB00182
malate	Energy	TCA Cycle	LC/MS Neg	409	133.014	6915-15-7	525	C00149	HMDB00156
maleate	Lipid	Fatty Acid, Dicarboxylate	LC/MS Polar	100000707	115.004	110-16-7	444266	C01384	HMDB00176
mannitol/sorbitol	Carbohydrate	Fructose, Mannose and Galactose Metabolism	LC/MS Polar	100001740	181.072		5780	C00794	HMDB00247
mannose	Carbohydrate	Fructose, Mannose and Galactose Metabolism	LC/MS Polar	803	225.062	3458-28-4	18950	C00159	HMDB00169
metformin	Xenobiotics	Drug - Metabolic	LC/MS Pos Early	100002405	130.109	1115-70-4	4091	C07151	HMDB01921
methionine	Amino Acid	Methionine, Cysteine, SAM and Taurine Metabolism	LC/MS Pos Early	415	150.058	63-68-3	6137	C00073	HMDB00696
methionine sulfone	Amino Acid	Methionine, Cysteine, SAM and Taurine Metabolism	LC/MS Pos Early	100004635	182.048	820-10-0	69961
methionine sulfoxide	Amino Acid	Methionine, Cysteine, SAM and Taurine Metabolism	LC/MS Pos Early	100000039	166.053	3226-65-1	158980	C02989	HMDB02005
methyl glucopyranoside (alpha + beta)	Xenobiotics	Food Component/Plant	LC/MS Pos Early	100005864	212.113
methylmalonate (MMA)	Lipid	Fatty Acid Metabolism (also BCAA Metabolism)	LC/MS Polar	418	117.019	516-05-2	487	C02170	HMDB00202
methylsuccinate	Amino Acid	Leucine, Isoleucine and Valine Metabolism	LC/MS Polar	2051	131.035	498-21-5	10349		HMDB01844
methylsuccinoylcarnitine	Amino Acid	Leucine, Isoleucine and Valine Metabolism	LC/MS Pos Early	100009275	276.144
metoprolol	Xenobiotics	Drug - Cardiovascular	LC/MS Pos Late	2028	268.191	56392-17-7	4171	D02358	HMDB01932
metoprolol acid metabolite*	Xenobiotics	Drug - Cardiovascular	LC/MS Pos Early	100001385	268.154	56392-14-4	62936
myo-inositol	Lipid	Inositol Metabolism	LC/MS Polar	363	225.062	87-89-8	892	C00137	HMDB00211
N,N,N-trimethyl-alanylproline betaine (TMAP)	Amino Acid	Urea cycle; Arginine and Proline Metabolism	LC/MS Pos Early	100020217	228.147
N1-Methyl-2-pyridone-5-carboxamide	Cofactors and Vitamins	Nicotinate and Nicotinamide Metabolism	LC/MS Neg	100001468	151.051	701-44-0	69698	C05842	HMDB04193
N1-methyladenosine	Nucleotide	Purine Metabolism, Adenine containing	LC/MS Pos Early	1242	282.12	15763-06-1	27476	C02494	HMDB03331
N1-methylinosine	Nucleotide	Purine Metabolism, (Hypo)Xanthine/Inosine containing	LC/MS Pos Early	100001409	283.104	20245-33-4	65095		HMDB02721
N2,N2-dimethylguanosine	Nucleotide	Purine Metabolism, Guanine containing	LC/MS Pos Early	100001412	312.13	2140-67-2	92919		HMDB04824
N6,N6,N6-trimethyllysine	Amino Acid	Lysine Metabolism	LC/MS Pos Early	189	189.16	23284-33-5	440120	C03793	HMDB01325
N6-carbamoylthreonyladenosine	Nucleotide	Purine Metabolism, Adenine containing	LC/MS Pos Early	100001415	413.142	24719-82-2	161466		HMDB41623
N6-methyllysine	Amino Acid	Lysine Metabolism	LC/MS Pos Early	100003415	160.121			C02728	HMDB02038
N6-succinyladenosine	Nucleotide	Purine Metabolism, Adenine containing	LC/MS Neg	100001664	382.1	4542-23-8	165243		HMDB00912
N-acetyl sulfapyridine	Xenobiotics	Drug - Antibiotic	LC/MS Neg	100006229	290.06	19077-98-6	58638
N-acetyl-3-methylhistidine*	Amino Acid	Histidine Metabolism	LC/MS Pos Early	100002204	212.103	37841-04-6	193270
N-acetylalanine	Amino Acid	Alanine and Aspartate Metabolism	LC/MS Neg	1110	130.051	97-69-8	88064	C02847	HMDB00766
N-acetylarginine	Amino Acid	Urea cycle; Arginine and Proline Metabolism	LC/MS Pos Early	100001266	217.13	155-84-0	67427	C02562	HMDB04620
N-acetylasparagine	Amino Acid	Alanine and Aspartate Metabolism	LC/MS Pos Early	100001257	175.071	4033-40-3	99715		HMDB06028
N-acetylaspartate (NAA)	Amino Acid	Alanine and Aspartate Metabolism	LC/MS Pos Early	100000787	176.055	997-55-7;997-55-7	65065	C01042	HMDB00812
N-acetyl-aspartyl-glutamate (NAAG)	Amino Acid	Glutamate Metabolism	LC/MS Pos Early	100001612	305.098	3106-85-2	5255	C12270	HMDB01067
N-acetyl-beta-alanine	Nucleotide	Pyrimidine Metabolism, Uracil containing	LC/MS Neg	100002102	130.051	3025-95-4	76406	C01073
N-acetylglucosamine/N-acetylgalactosamine	Carbohydrate	Aminosugar Metabolism	LC/MS Pos Early	100006435	222.097		24139		HMDB00215
N-acetylglutamate	Amino Acid	Glutamate Metabolism	LC/MS Pos Early	100000282	190.071	1430871	70914	C00624	HMDB01138
N-acetylglutamine	Amino Acid	Glutamate Metabolism	LC/MS Pos Early	100001253	189.087	2490-97-3	182230	C02716	HMDB06029
N-acetylglycine	Amino Acid	Glycine, Serine and Threonine Metabolism	LC/MS Pos Early	100001006	118.05	543-24-8	10972		HMDB00532
N-acetylhistidine	Amino Acid	Histidine Metabolism	LC/MS Polar	100001293	196.073	39145-52-3	75619	C02997	HMDB32055
N-acetylisoleucine	Amino Acid	Leucine, Isoleucine and Valine Metabolism	LC/MS Neg	100001276	172.098	3077-46-1	2802421		HMDB61684
N-acetyl-isoputreanine*	Amino Acid	Polyamine Metabolism	LC/MS Pos Early	100020487	203.139
N-acetylleucine	Amino Acid	Leucine, Isoleucine and Valine Metabolism	LC/MS Neg	1082	172.098	1188-21-2	70912	C02710	HMDB11756
N-acetylmethionine	Amino Acid	Methionine, Cysteine, SAM and Taurine Metabolism	LC/MS Neg	1083	190.054	65-82-7	448580	C02712	HMDB11745
N-acetylneuraminate	Carbohydrate	Aminosugar Metabolism	LC/MS Polar	1162	308.099	131-48-6	439197	C00270	HMDB00230
N-acetylphenylalanine	Amino Acid	Phenylalanine Metabolism	LC/MS Neg	100001256	206.082	2018-61-3	74839	C03519	HMDB00512
N-acetylputrescine	Amino Acid	Polyamine Metabolism	LC/MS Pos Early	192	131.118	18233-70-0	122356	C02714	HMDB02064
N-acetylserine	Amino Acid	Glycine, Serine and Threonine Metabolism	LC/MS Polar	100001851	146.046	97-14-3	65249		HMDB02931
N-acetyltaurine	Amino Acid	Methionine, Cysteine, SAM and Taurine Metabolism	LC/MS Neg	100005466	166.018		159864
N-acetylthreonine	Amino Acid	Glycine, Serine and Threonine Metabolism	LC/MS Neg	100001274	160.061	17093-74-2	152204
N-acetylvaline	Amino Acid	Leucine, Isoleucine and Valine Metabolism	LC/MS Neg	1084	158.082	96-81-1	66789		HMDB11757
naproxen	Xenobiotics	Drug - Analgesics, Anesthetics	LC/MS Neg	1384	229.087	22204-53-1	156391	C01517	HMDB01923
N-delta-acetylornithine	Amino Acid	Urea cycle; Arginine and Proline Metabolism	LC/MS Neg	100004523	173.093		9920500
N-ethylglycinexylidide	Xenobiotics	Drug - Analgesics, Anesthetics	LC/MS Pos Early	100001539	207.149	7728-40-7	24415	C16561	HMDB60656
N-formylanthranilic acid	Amino Acid	Tryptophan Metabolism	LC/MS Polar	100004561	164.035	3342-77-6	101399	C05653	HMDB04089
N-formylmethionine	Amino Acid	Methionine, Cysteine, SAM and Taurine Metabolism	LC/MS Neg	194	176.039	4289-98-9	439750	C03145	HMDB01015
nicotinamide	Cofactors and Vitamins	Nicotinate and Nicotinamide Metabolism	LC/MS Pos Early	432	123.055	98-92-0	936	C00153	HMDB01406
nicotinamide riboside	Cofactors and Vitamins	Nicotinate and Nicotinamide Metabolism	LC/MS Pos Early	100001310	255.098	1341-23-7	439924	C03150	HMDB00855
N-trimethyl 5-aminovalerate	Amino Acid	Lysine Metabolism	LC/MS Pos Early	100015962	160.133
octanoylcarnitine (C8)	Lipid	Fatty Acid Metabolism(Acyl Carnitine)	LC/MS Pos Late	100001247	288.217	3671-77-0	123701	C02838	HMDB00791
O-desmethyltramadol	Xenobiotics	Drug - Analgesics, Anesthetics	LC/MS Pos Early	100006382	250.18	73986-53-5	130829		HMDB60997
O-desmethyltramadol glucuronide	Xenobiotics	Drug - Analgesics, Anesthetics	LC/MS Pos Early	100006383	426.212	383891-39-2
O-desmethylvenlafaxine	Xenobiotics	Drug - Psychoactive	LC/MS Pos Late	100004173	264.196	300827-87-6	125017	D07793	HMDB60532
omeprazole	Xenobiotics	Drug - Gastrointestinal	LC/MS Neg	100002725	344.107	73590-58-6	4594	C07324	HMDB01913
ornithine	Amino Acid	Urea cycle; Arginine and Proline Metabolism	LC/MS Pos Early	444	133.097	3184-13-2	6262	C00077	HMDB03374
orotate	Nucleotide	Pyrimidine Metabolism, Orotate containing	LC/MS Polar	445	155.01	50887-69-9	967	C00295	HMDB00226
orotidine	Nucleotide	Pyrimidine Metabolism, Orotate containing	LC/MS Polar	100001416	287.052	314-50-1	92751		HMDB00788
O-sulfo-L-tyrosine	Xenobiotics	Chemical	LC/MS Neg	100005384	260.023		514186
oxalate (ethanedioate)	Cofactors and Vitamins	Ascorbate and Aldarate Metabolism	LC/MS Neg	100000841	88.988	144-62-7	971	C00209	HMDB02329
oxypurinol	Xenobiotics	Drug - Metabolic	LC/MS Polar	100002489	151.026	2465-59-0	4644	D02365	HMDB00786
palmitoyl dihydrosphingomyelin (d18:0/16:0)*	Lipid	Sphingolipid Metabolism	LC/MS Pos Late	100008954	705.591		9939965
palmitoyl sphingomyelin (d18:1/16:0)	Lipid	Sphingolipid Metabolism	LC/MS Pos Late	100002107	703.575	6254-89-3	9939941
pantoprazole	Xenobiotics	Drug - Gastrointestinal	LC/MS Neg	100002808	382.068	102625-70-7	4679	C11806	HMDB05017
pantothenate	Cofactors and Vitamins	Pantothenate and CoA Metabolism	LC/MS Neg	1024	218.103	137-08-6	6613	C00864	HMDB00210
paraxanthine	Xenobiotics	Xanthine Metabolism	LC/MS Pos Early	100000453	181.072	611-59-6	4687	C13747	HMDB01860
p-cresol sulfate	Xenobiotics	Benzoate Metabolism	LC/MS Neg	100001315	187.007	3233-57-7	4615423		HMDB11635
p-cresol-glucuronide*	Amino Acid	Tyrosine Metabolism	LC/MS Neg	100006191	283.082	17680-99-8	154035		HMDB11686
phenol sulfate	Amino Acid	Tyrosine Metabolism	LC/MS Neg	100001510	172.991	937-34-8	74426	C02180	HMDB60015
phenylacetylglutamine	Peptide	Acetylated Peptides	LC/MS Neg	100001417	263.104	28047-15-6	92258	C04148	HMDB06344
phenylalanine	Amino Acid	Phenylalanine Metabolism	LC/MS Pos Early	460	166.086	63-91-2	6140	C00079	HMDB00159
phenyllactate (PLA)	Amino Acid	Phenylalanine Metabolism	LC/MS Neg	100000774	165.056	828-01-3	3848	C05607	HMDB00779
phosphate	Energy	Oxidative Phosphorylation	LC/MS Neg	461	96.9696	7664-38-2	1061	C00009	HMDB01429
pipecolate	Amino Acid	Lysine Metabolism	LC/MS Pos Early	1025	130.086	4043-87-2	849	C00408	HMDB00070
pro-hydroxy-pro	Amino Acid	Urea cycle; Arginine and Proline Metabolism	LC/MS Pos Early	100001167	229.118	18684-24-7	11673055		HMDB06695
proline	Amino Acid	Urea cycle; Arginine and Proline Metabolism	LC/MS Pos Early	480	116.071	147-85-3	145742	C00148	HMDB00162
propionylcarnitine (C3)	Lipid	Fatty Acid Metabolism (also BCAA Metabolism)	LC/MS Pos Early	100001162	218.139	17298-37-2	107738	C03017	HMDB00824
pseudoephedrine	Xenobiotics	Drug - Respiratory	LC/MS Pos Early	100002738	166.123	90-82-4	7028	C02765	HMDB01943
pseudouridine	Nucleotide	Pyrimidine Metabolism, Uracil containing	LC/MS Polar	821	243.062	1445-07-4	15047	C02067	HMDB00767
pyridoxal	Cofactors and Vitamins	Vitamin B6 Metabolism	LC/MS Neg	491	166.051	65-22-5	1050	C00250	HMDB01545
pyridoxate	Cofactors and Vitamins	Vitamin B6 Metabolism	LC/MS Neg	100001121	182.046	82-82-6	6723	C00847	HMDB00017
pyroglutamine*	Amino Acid	Glutamate Metabolism	LC/MS Pos Early	100001540	129.066	2353-44-8	134508
pyruvate	Carbohydrate	Glycolysis, Gluconeogenesis, and Pyruvate Metabolism	LC/MS Polar	823	175.025	127-17-3	1060	C00022	HMDB00243
quinate	Xenobiotics	Food Component/Plant	LC/MS Polar	100000442	191.056	77-95-2	6508	C00296	HMDB03072
ranitidine	Xenobiotics	Drug - Gastrointestinal	LC/MS Neg	100002735	313.134	66357-59-3	3001055	D00422	HMDB01930
ribitol	Carbohydrate	Pentose Metabolism	LC/MS Polar	100000406	151.061	488-81-3	6912	C00474	HMDB00508
ribonate	Carbohydrate	Pentose Metabolism	LC/MS Polar	100001007	165.041	1255190	5460677	C01685	HMDB00867
ribulonate/xylulonate*	Carbohydrate	Pentose Metabolism	LC/MS Polar	100019968	165.041
S-1-pyrroline-5-carboxylate	Amino Acid	Glutamate Metabolism	LC/MS Pos Early	35	114.055	2906-39-0	1196	C04322	HMDB01301
salicylate	Xenobiotics	Drug - Topical Agents	LC/MS Polar	501	137.024	69-72-7	338	C00805	HMDB01895
S-allylcysteine	Xenobiotics	Food Component/Plant	LC/MS Pos Early	100004509	162.058	21593-77-1	98280		HMDB34323
serine	Amino Acid	Glycine, Serine and Threonine Metabolism	LC/MS Pos Early	503	106.05	56-45-1	5951	C00065	HMDB00187
S-methylcysteine	Amino Acid	Methionine, Cysteine, SAM and Taurine Metabolism	LC/MS Neg	100002749	134.028	1187-84-4	24417		HMDB02108
spermidine	Amino Acid	Polyamine Metabolism	LC/MS Pos Early	50	146.165	124-20-9	1102	C00315	HMDB01257
sphingomyelin (d18:1/14:0, d16:1/16:0)*	Lipid	Sphingolipid Metabolism	LC/MS Pos Late	100004328	675.544		11433862		HMDB12097
sphingomyelin (d18:1/18:1, d18:2/18:0)	Lipid	Sphingolipid Metabolism	LC/MS Pos Late	100002106	729.591	108392-10-5	6443882		HMDB12101
sphingomyelin (d18:1/20:0, d16:1/22:0)*	Lipid	Sphingolipid Metabolism	LC/MS Pos Late	100006290	759.638				HMDB12102
sphingomyelin (d18:1/20:1, d18:2/20:0)*	Lipid	Sphingolipid Metabolism	LC/MS Pos Late	100006292	757.622	222403-67-0
sphingomyelin (d18:1/22:1, d18:2/22:0, d16:1/24:1)*	Lipid	Sphingolipid Metabolism	LC/MS Pos Late	100006295	785.653				HMDB12104
sphingomyelin (d18:1/24:1, d18:2/24:0)*	Lipid	Sphingolipid Metabolism	LC/MS Pos Late	100005986	813.684	94359-13-4			HMDB12107
sphingomyelin (d18:2/16:0, d18:1/16:1)*	Lipid	Sphingolipid Metabolism	LC/MS Pos Late	100004329	701.559
sphingomyelin (d18:2/24:1, d18:1/24:2)*	Lipid	Sphingolipid Metabolism	LC/MS Pos Late	100008957	811.669
stachydrine	Xenobiotics	Food Component/Plant	LC/MS Pos Early	100001296	144.102	4136-37-2	115244	C10172	HMDB04827
stearoyl sphingomyelin (d18:1/18:0)	Lipid	Sphingolipid Metabolism	LC/MS Pos Late	1538	731.606	85187-10-6;85187-10-6	6453725	C00550	HMDB01348
succinimide	Xenobiotics	Chemical	LC/MS Neg	100003696	98.0248	123-56-8	11439	C07273
succinylcarnitine (C4-DC)	Energy	TCA Cycle	LC/MS Pos Early	100001948	262.128	256928-74-2	71464481		HMDB61717
sucrose	Carbohydrate	Disaccharides and Oligosaccharides	LC/MS Polar	935	387.114	57-50-1	5988	C00089	HMDB00258
sulfate*	Xenobiotics	Chemical	LC/MS Neg	100002528	96.9601	14808-79-8	1118	C00059	HMDB01448
tartarate	Xenobiotics	Food Component/Plant	LC/MS Neg	100000295	149.009	87-69-4;6106-24-7	444305	C00898	HMDB00956
tartronate (hydroxymalonate)	Xenobiotics	Bacterial/Fungal	LC/MS Neg	100000840	118.999	80-69-3	45	C02287	HMDB35227
taurine	Amino Acid	Methionine, Cysteine, SAM and Taurine Metabolism	LC/MS Polar	512	124.007	107-35-7	1123	C00245	HMDB00251
theanine	Xenobiotics	Food Component/Plant	LC/MS Pos Early	100000784	175.108	3081-61-6	439378	C01047	HMDB34365
theobromine	Xenobiotics	Xanthine Metabolism	LC/MS Pos Early	100000445	181.072	83-67-0	5429	C07480	HMDB02825
theophylline	Xenobiotics	Xanthine Metabolism	LC/MS Neg	100000437	179.058	58-55-9	2153	C07130	HMDB01889
thioproline	Xenobiotics	Chemical	LC/MS Pos Early	100009232	134.027	34592-47-4	93176
threonate	Cofactors and Vitamins	Ascorbate and Aldarate Metabolism	LC/MS Polar	100001022	135.03	70753-61-6	151152	C01620	HMDB00943
threonine	Amino Acid	Glycine, Serine and Threonine Metabolism	LC/MS Pos Early	564	120.066	72-19-5	6288	C00188	HMDB00167
thymol sulfate	Xenobiotics	Food Component/Plant	LC/MS Neg	100001757	229.054	89-83-8		C09908	HMDB01878
topiramate	Xenobiotics	Drug - Neurological	LC/MS Neg	1388	338.091	97240-79-4	5284627	C07502	HMDB05034
trans-4-hydroxyproline	Amino Acid	Urea cycle; Arginine and Proline Metabolism	LC/MS Pos Early	1001	132.065	51-35-4	5810	C01157	HMDB00725
trazadone	Xenobiotics	Drug - Psychoactive	LC/MS Pos Late	100015783	372.159	19794-93-5	5533	C07156,D08626	HMDB14794
trigonelline (N'-methylnicotinate)	Cofactors and Vitamins	Nicotinate and Nicotinamide Metabolism	LC/MS Pos Early	100001092	138.055	535-83-1	5570	C01004	HMDB00875
trimethylamine N-oxide	Lipid	Phospholipid Metabolism	LC/MS Pos Early	100003397	76.0757	1184-78-7	1145	C01104	HMDB00925
tryptophan	Amino Acid	Tryptophan Metabolism	LC/MS Pos Early	565	205.097	73-22-3	6305	C00078	HMDB00929
tryptophan betaine	Amino Acid	Tryptophan Metabolism	LC/MS Pos Early	100001743	247.144	20671-76-5	442106	C09213	HMDB61115
tyramine O-sulfate	Amino Acid	Tyrosine Metabolism	LC/MS Neg	100006092	216.034	30223-92-8	153005		HMDB06409
tyrosine	Amino Acid	Tyrosine Metabolism	LC/MS Pos Early	815	182.081	60-18-4	6057	C00082	HMDB00158
uracil	Nucleotide	Pyrimidine Metabolism, Uracil containing	LC/MS Pos Early	825	113.035	66-22-8	1174	C00106	HMDB00300
urate	Nucleotide	Purine Metabolism, (Hypo)Xanthine/Inosine containing	LC/MS Neg	1134	167.021	69-93-2;120K5305	1175	C00366	HMDB00289
urea	Amino Acid	Urea cycle; Arginine and Proline Metabolism	LC/MS Pos Early	533	121.072	57-13-6	1176	C00086	HMDB00294
uridine	Nucleotide	Pyrimidine Metabolism, Uracil containing	LC/MS Neg	535	243.062	58-96-8	6029	C00299	HMDB00296
valine	Amino Acid	Leucine, Isoleucine and Valine Metabolism	LC/MS Neg	566	116.072	72-18-4	6287	C00183	HMDB00883
venlafaxine	Xenobiotics	Drug - Psychoactive	LC/MS Pos Late	100002807	278.212	93413-69-5	5656	C07187	HMDB05016
X - 10457			LC/MS Pos Early		261.144
X - 11261			LC/MS Pos Late		286.201
X - 11478			LC/MS Neg		165.092
X - 11612			LC/MS Neg		283.068
X - 11787			LC/MS Pos Early		148.097
X - 11795			LC/MS Pos Early		148.097
X - 12007			LC/MS Neg		222.992
X - 12015			LC/MS Neg		216.088
X - 12100			LC/MS Pos Early		221.092
X - 12101			LC/MS Pos Early		164.074
X - 12104			LC/MS Neg		269.077
X - 12127			LC/MS Pos Early		226.082
X - 12411			LC/MS Neg		195.034
X - 12844			LC/MS Neg		539.249
X - 12906			LC/MS Neg		158.046
X - 13728			LC/MS Neg		197.068
X - 14056			LC/MS Pos Early		192.032
X - 15245			LC/MS Neg		233.03
X - 15674			LC/MS Neg		187.025
X - 18887			LC/MS Neg		328.152
X - 19438			LC/MS Neg		217.072
X - 21286			LC/MS Neg		164.036
X - 21733			LC/MS Neg		248.056
X - 22162			LC/MS Pos Early		150.058
X - 23308			LC/MS Neg		191.096
X - 23587			LC/MS Pos Early		132.102
X - 23590			LC/MS Pos Early		204.086
X - 23593			LC/MS Pos Early		191.102
X - 23639			LC/MS Pos Early		134.081
X - 23644			LC/MS Pos Early		146.081
X - 23652			LC/MS Pos Early		171.076
X - 23739			LC/MS Pos Early		262.103
X - 24228			LC/MS Pos Early		560.181
X - 24295			LC/MS Neg		217.071
X - 24337			LC/MS Neg		239.079
X - 24411			LC/MS Pos Early		116.07
X - 24431			LC/MS Pos Early		210.06
X - 24452			LC/MS Pos Early		205.155
X - 24686			LC/MS Pos Early		224.113
X - 24699			LC/MS Pos Early		241.154
X - 24813			LC/MS Neg		202.048
X - 24952			LC/MS Neg		413.197
X - 25109			LC/MS Pos Early		194.048
xanthine	Nucleotide	Purine Metabolism, (Hypo)Xanthine/Inosine containing	LC/MS Polar	1004	151.026	69-89-6	1188	C00385	HMDB00292
xanthosine	Nucleotide	Purine Metabolism, (Hypo)Xanthine/Inosine containing	LC/MS Neg	100000299	283.068	146-80-5	64959	C01762	HMDB00299

## Sheet: Table S2
Supplementary table 2.Tool variables that are finally included in the analysis
SNP	effect_allele.exposure	other_allele.exposure	effect_allele.outcome	other_allele.outcome	beta.exposure	beta.outcome	eaf.exposure	eaf.outcome	remove	palindromic	ambiguous	id.outcome	se.outcome	pval.outcome	outcome	mr_keep.outcome	pval_origin.outcome	data_source.outcome	chr.outcome	chr	pos	samplesize.outcome	originalname.outcome	outcome.deprecated	id.exposure	chr.exposure	pos.exposure	se.exposure	pval.exposure	samplesize.exposure	exposure	mr_keep.exposure	pval_origin.exposure	data_source.exposure	action	mr_keep	units.outcome	units.exposure	rsq.exposure	effective_n.exposure	rsq.outcome	effective_n.outcome	steiger_dir	steiger_pval	is_steiger_succ	R2	F
rs6022855	G	A	G	A	-0.0805	0.0258262	0.2181	0.229022	FALSE	FALSE	FALSE	ebi-hbm83-GCST90085843	0.0143227	0.0713625	Left parahippocampal volume (UKB data field 26803) || id:ebi-hbm83-GCST90085843	TRUE		MedicineITLab		20	52543843	36778	Left parahippocampal volume (UKB data field 26803)	Left parahippocampal volume (UKB data field 26803) || ||	ebi-cfmet338-GCST90026187	20	53927304	0.0148	4.832e-08	291	Isobutyrylcarnitine (c4) levels || id:ebi-cfmet338-GCST90026187	TRUE	reported	MedicineITLab	2	TRUE			0.0928631	291	8.8403e-05	36778	TRUE	2.45088e-07		0.00221019	29.5848
rs6022855	G	A	G	A	-0.0805	-0.000954645	0.2181	0.229022	FALSE	FALSE	FALSE	ebi-hbm83-GCST90085884	0.0186185	0.959107	Right parahippocampal volume (UKB data field 26904) || id:ebi-hbm83-GCST90085884	TRUE		MedicineITLab		20	52543843	36778	Right parahippocampal volume (UKB data field 26904)	Right parahippocampal volume (UKB data field 26904) || ||	ebi-cfmet338-GCST90026187	20	53927304	0.0148	4.832e-08	291	Isobutyrylcarnitine (c4) levels || id:ebi-cfmet338-GCST90026187	TRUE	reported	MedicineITLab	2	TRUE			0.0928631	291	7.14872e-08	36778	TRUE	1.06165e-07		0.00221019	29.5848
rs6022855	G	A	G	A	-0.0805	-0.00857173	0.2181	0.2366	FALSE	FALSE	FALSE	enigma3-global-full-sa	0.00927563	0.3554	full_SurfArea || id:enigma3-global-full-sa	TRUE		MedicineITLab		20	52543843	32176	full_SurfArea	full_SurfArea || ||	ebi-cfmet338-GCST90026187	20	53927304	0.0148	4.832e-08	291	Isobutyrylcarnitine (c4) levels || id:ebi-cfmet338-GCST90026187	TRUE	reported	MedicineITLab	2	TRUE			0.0928631	291	2.6542e-05	32176	TRUE	1.69175e-07		0.00221019	29.5848
rs6022855	G	A	G	A	-0.0805	0.0011	0.2181	0.237	FALSE	FALSE	FALSE	enigma3-global-full-th	0.0009	0.242	full_Thickness || id:enigma3-global-full-th	TRUE		MedicineITLab		20	52543843	32872	full_Thickness	full_Thickness || ||	ebi-cfmet338-GCST90026187	20	53927304	0.0148	4.832e-08	291	Isobutyrylcarnitine (c4) levels || id:ebi-cfmet338-GCST90026187	TRUE	reported	MedicineITLab	2	TRUE			0.0928631	291	4.54445e-05	32872	TRUE	1.95043e-07		0.00221019	29.5848
rs6022855	G	A	G	A	-0.0805	0.00308	0.2181	0.2415	FALSE	FALSE	FALSE	GWAS_CP_all	0.0034	0.365	outcome	TRUE	reported	textfile							ebi-cfmet338-GCST90026187	20	53927304	0.0148	4.832e-08	291	Isobutyrylcarnitine (c4) levels || id:ebi-cfmet338-GCST90026187	TRUE	reported	MedicineITLab	2	TRUE			0.0928631	291			TRUE		FALSE	0.00221019	29.5848
rs6022855	G	A	G	A	-0.0805	0.00581471	0.2181	0.225138	FALSE	FALSE	FALSE	ukb-r2-20016_irnt	0.00492552	0.237794	Fluid intelligence score || id:ukb-r2-20016_irnt	TRUE		MedicineITLab		20	52543843	117131	Fluid intelligence score	Fluid intelligence score || ||	ebi-cfmet338-GCST90026187	20	53927304	0.0148	4.832e-08	291	Isobutyrylcarnitine (c4) levels || id:ebi-cfmet338-GCST90026187	TRUE	reported	MedicineITLab	2	TRUE			0.0928631	291	1.18982e-05	117131	TRUE	1.31938e-07		0.00221019	29.5848
rs6022855	G	A	G	A	-0.0805	0.00524641	0.2181	0.225323	FALSE	FALSE	FALSE	ukb-r2-20018	0.00249506	0.0354922	Prospective memory result || id:ukb-r2-20018	TRUE		MedicineITLab		20	52543843	119729	Prospective memory result	Prospective memory result || ||	ebi-cfmet338-GCST90026187	20	53927304	0.0148	4.832e-08	291	Isobutyrylcarnitine (c4) levels || id:ebi-cfmet338-GCST90026187	TRUE	reported	MedicineITLab	2	TRUE			0.0928631	291	3.69279e-05	119729	TRUE	1.67924e-07		0.00221019	29.5848
rs114467160	A	T	A	T	-0.2523	0.00507288	0.0192	0.022814	FALSE	TRUE	FALSE	ebi-hbm83-GCST90085843	0.0073755	0.491578	Left parahippocampal volume (UKB data field 26803) || id:ebi-hbm83-GCST90085843	TRUE		MedicineITLab		19	15150179	36778	Left parahippocampal volume (UKB data field 26803)	Left parahippocampal volume (UKB data field 26803) || ||	ebi-cfmet338-GCST90026310	19	15039368	0.0463	4.991e-08	291	Butyrate (4:0) levels || id:ebi-cfmet338-GCST90026310	TRUE	reported	MedicineITLab	2	TRUE			0.0931748	291	1.28634e-05	36778	TRUE	1.36979e-07		0.00239743	29.6943
rs114467160	A	T	A	T	-0.2523	0.0050077	0.0192	0.022814	FALSE	TRUE	FALSE	ebi-hbm83-GCST90085884	0.00737458	0.497107	Right parahippocampal volume (UKB data field 26904) || id:ebi-hbm83-GCST90085884	TRUE		MedicineITLab		19	15150179	36778	Right parahippocampal volume (UKB data field 26904)	Right parahippocampal volume (UKB data field 26904) || ||	ebi-cfmet338-GCST90026310	19	15039368	0.0463	4.991e-08	291	Butyrate (4:0) levels || id:ebi-cfmet338-GCST90026310	TRUE	reported	MedicineITLab	2	TRUE			0.0931748	291	1.25381e-05	36778	TRUE	1.36404e-07		0.00239743	29.6943
rs114467160	A	T	A	T	-0.2523	-0.0400444	0.0192	0.0254	FALSE	TRUE	FALSE	enigma3-global-full-sa	0.0252722	0.1131	full_SurfArea || id:enigma3-global-full-sa	TRUE		MedicineITLab		19	15150179	31624	full_SurfArea	full_SurfArea || ||	ebi-cfmet338-GCST90026310	19	15039368	0.0463	4.991e-08	291	Butyrate (4:0) levels || id:ebi-cfmet338-GCST90026310	TRUE	reported	MedicineITLab	2	TRUE			0.0931748	291	7.93914e-05	31624	TRUE	2.26716e-07		0.00239743	29.6943
rs114467160	A	T	A	T	-0.2523	-0.0063	0.0192	0.0251	FALSE	TRUE	FALSE	enigma3-global-full-th	0.0027	0.01984	full_Thickness || id:enigma3-global-full-th	TRUE		MedicineITLab		19	15150179	32320	full_Thickness	full_Thickness || ||	ebi-cfmet338-GCST90026310	19	15039368	0.0463	4.991e-08	291	Butyrate (4:0) levels || id:ebi-cfmet338-GCST90026310	TRUE	reported	MedicineITLab	2	TRUE			0.0931748	291	0.000168436	32320	TRUE	3.26029e-07		0.00239743	29.6943
rs114467160	A	T	A	T	-0.2523	0.00791	0.0192	0.03061	FALSE	TRUE	FALSE	GWAS_CP_all	0.00944	0.402	outcome	TRUE	reported	textfile							ebi-cfmet338-GCST90026310	19	15039368	0.0463	4.991e-08	291	Butyrate (4:0) levels || id:ebi-cfmet338-GCST90026310	TRUE	reported	MedicineITLab	2	TRUE			0.0931748	291			TRUE		FALSE	0.00239743	29.6943
rs114467160	A	T	A	T	-0.2523	0.009577	0.0192	0.0222944	FALSE	TRUE	FALSE	ukb-r2-20016_irnt	0.0139809	0.493343	Fluid intelligence score || id:ukb-r2-20016_irnt	TRUE		MedicineITLab		19	15150179	117131	Fluid intelligence score	Fluid intelligence score || ||	ebi-cfmet338-GCST90026310	19	15039368	0.0463	4.991e-08	291	Butyrate (4:0) levels || id:ebi-cfmet338-GCST90026310	TRUE	reported	MedicineITLab	2	TRUE			0.0931748	291	4.00611e-06	117131	TRUE	1.09492e-07		0.00239743	29.6943
rs114467160	A	T	A	T	-0.2523	-0.0118304	0.0192	0.0222447	FALSE	TRUE	FALSE	ukb-r2-20018	0.00709405	0.0953871	Prospective memory result || id:ukb-r2-20018	TRUE		MedicineITLab		19	15150179	119729	Prospective memory result	Prospective memory result || ||	ebi-cfmet338-GCST90026310	19	15039368	0.0463	4.991e-08	291	Butyrate (4:0) levels || id:ebi-cfmet338-GCST90026310	TRUE	reported	MedicineITLab	2	TRUE			0.0931748	291	2.32278e-05	119729	TRUE	1.42034e-07		0.00239743	29.6943
rs2767567	C	T	C	T	0.2643	0.0026416	0.9694	0.971149	FALSE	FALSE	FALSE	ebi-hbm83-GCST90085843	0.00862671	0.759443	Left parahippocampal volume (UKB data field 26803) || id:ebi-hbm83-GCST90085843	TRUE		MedicineITLab		1	208196081	36778	Left parahippocampal volume (UKB data field 26803)	Left parahippocampal volume (UKB data field 26803) || ||	ebi-cfmet338-GCST90026200	1	208022736	0.0485	4.993e-08	291	Methylmalonate (mma) levels || id:ebi-cfmet338-GCST90026200	TRUE	reported	MedicineITLab	2	TRUE			0.0931822	291	2.54963e-06	36778	TRUE	1.1384e-07		0.00414428	29.6969
rs2767567	C	T	C	T	0.2643	0.0789427	0.9694	0.971149	FALSE	FALSE	FALSE	ebi-hbm83-GCST90085884	0.0319549	0.0134946	Right parahippocampal volume (UKB data field 26904) || id:ebi-hbm83-GCST90085884	TRUE		MedicineITLab		1	208196081	36778	Right parahippocampal volume (UKB data field 26904)	Right parahippocampal volume (UKB data field 26904) || ||	ebi-cfmet338-GCST90026200	1	208022736	0.0485	4.993e-08	291	Methylmalonate (mma) levels || id:ebi-cfmet338-GCST90026200	TRUE	reported	MedicineITLab	2	TRUE			0.0931822	291	0.000165926	36778	TRUE	3.18176e-07		0.00414428	29.6969
rs2767567	C	T	C	T	0.2643	-0.00593881	0.9694	0.9673	FALSE	FALSE	FALSE	enigma3-global-full-sa	0.022171	0.7888	full_SurfArea || id:enigma3-global-full-sa	TRUE		MedicineITLab		1	208196081	32160	full_SurfArea	full_SurfArea || ||	ebi-cfmet338-GCST90026200	1	208022736	0.0485	4.993e-08	291	Methylmalonate (mma) levels || id:ebi-cfmet338-GCST90026200	TRUE	reported	MedicineITLab	2	TRUE			0.0931822	291	2.2312e-06	32160	TRUE	1.14601e-07		0.00414428	29.6969
rs2767567	C	T	C	T	0.2643	0.0022	0.9694	0.9672	FALSE	FALSE	FALSE	enigma3-global-full-th	0.0023	0.3233	full_Thickness || id:enigma3-global-full-th	TRUE		MedicineITLab		1	208196081	32856	full_Thickness	full_Thickness || ||	ebi-cfmet338-GCST90026200	1	208022736	0.0485	4.993e-08	291	Methylmalonate (mma) levels || id:ebi-cfmet338-GCST90026200	TRUE	reported	MedicineITLab	2	TRUE			0.0931822	291	2.78477e-05	32856	TRUE	1.61909e-07		0.00414428	29.6969
rs2767567	C	T	C	T	0.2643	0.01264	0.9694	0.96939	FALSE	FALSE	FALSE	GWAS_CP_all	0.00854	0.139	outcome	TRUE	reported	textfile							ebi-cfmet338-GCST90026200	1	208022736	0.0485	4.993e-08	291	Methylmalonate (mma) levels || id:ebi-cfmet338-GCST90026200	TRUE	reported	MedicineITLab	2	TRUE			0.0931822	291			TRUE		FALSE	0.00414428	29.6969
rs2767567	C	T	C	T	0.2643	-0.0037749	0.9694	0.971063	FALSE	FALSE	FALSE	ukb-r2-20016_irnt	0.012404	0.760879	Fluid intelligence score || id:ukb-r2-20016_irnt	TRUE		MedicineITLab		1	208196081	117131	Fluid intelligence score	Fluid intelligence score || ||	ebi-cfmet338-GCST90026200	1	208022736	0.0485	4.993e-08	291	Methylmalonate (mma) levels || id:ebi-cfmet338-GCST90026200	TRUE	reported	MedicineITLab	2	TRUE			0.0931822	291	7.9072e-07	117131	TRUE	9.85899e-08		0.00414428	29.6969
rs2767567	C	T	C	T	0.2643	0.00835709	0.9694	0.971013	FALSE	FALSE	FALSE	ukb-r2-20018	0.00628037	0.1833	Prospective memory result || id:ukb-r2-20018	TRUE		MedicineITLab		1	208196081	119729	Prospective memory result	Prospective memory result || ||	ebi-cfmet338-GCST90026200	1	208022736	0.0485	4.993e-08	291	Methylmalonate (mma) levels || id:ebi-cfmet338-GCST90026200	TRUE	reported	MedicineITLab	2	TRUE			0.0931822	291	1.47891e-05	119729	TRUE	1.29655e-07		0.00414428	29.6969
rs116093329	T	G	T	G	0.3026	-0.00385537	0.0091	0.013529	FALSE	FALSE	FALSE	ebi-hbm83-GCST90085843	0.00755993	0.610069	Left parahippocampal volume (UKB data field 26803) || id:ebi-hbm83-GCST90085843	TRUE		MedicineITLab		5	160530841	36778	Left parahippocampal volume (UKB data field 26803)	Left parahippocampal volume (UKB data field 26803) || ||	ebi-cfmet338-GCST90026245	5	161103834	0.0555	4.91e-08	291	Palmitoyl sphingomyelin (d18:1/16:0) levels || id:ebi-cfmet338-GCST90026245	TRUE	reported	MedicineITLab	2	TRUE			0.0932681	291	7.07178e-06	36778	TRUE	1.23811e-07		0.00165135	29.7271
rs116093329	T	G	T	G	0.3026	-0.00602274	0.0091	0.013529	FALSE	FALSE	FALSE	ebi-hbm83-GCST90085884	0.00747039	0.420119	Right parahippocampal volume (UKB data field 26904) || id:ebi-hbm83-GCST90085884	TRUE		MedicineITLab		5	160530841	36778	Right parahippocampal volume (UKB data field 26904)	Right parahippocampal volume (UKB data field 26904) || ||	ebi-cfmet338-GCST90026245	5	161103834	0.0555	4.91e-08	291	Palmitoyl sphingomyelin (d18:1/16:0) levels || id:ebi-cfmet338-GCST90026245	TRUE	reported	MedicineITLab	2	TRUE			0.0932681	291	1.76738e-05	36778	TRUE	1.42756e-07		0.00165135	29.7271
rs116093329	T	G	T	G	0.3026	-0.0520565	0.0091	0.012	FALSE	FALSE	FALSE	enigma3-global-full-sa	0.0382362	0.1734	full_SurfArea || id:enigma3-global-full-sa	TRUE		MedicineITLab		5	160530841	28846	full_SurfArea	full_SurfArea || ||	ebi-cfmet338-GCST90026245	5	161103834	0.0555	4.91e-08	291	Palmitoyl sphingomyelin (d18:1/16:0) levels || id:ebi-cfmet338-GCST90026245	TRUE	reported	MedicineITLab	2	TRUE			0.0932681	291	6.42567e-05	28846	TRUE	2.08406e-07		0.00165135	29.7271
rs116093329	T	G	T	G	0.3026	0.0021	0.0091	0.0119	FALSE	FALSE	FALSE	enigma3-global-full-th	0.0038	0.5892	full_Thickness || id:enigma3-global-full-th	TRUE		MedicineITLab		5	160530841	29542	full_Thickness	full_Thickness || ||	ebi-cfmet338-GCST90026245	5	161103834	0.0555	4.91e-08	291	Palmitoyl sphingomyelin (d18:1/16:0) levels || id:ebi-cfmet338-GCST90026245	TRUE	reported	MedicineITLab	2	TRUE			0.0932681	291	1.03385e-05	29542	TRUE	1.33947e-07		0.00165135	29.7271
rs116093329	T	G	T	G	0.3026	0.01732	0.0091	0.0119	FALSE	FALSE	FALSE	GWAS_CP_all	0.01283	0.177	outcome	TRUE	reported	textfile							ebi-cfmet338-GCST90026245	5	161103834	0.0555	4.91e-08	291	Palmitoyl sphingomyelin (d18:1/16:0) levels || id:ebi-cfmet338-GCST90026245	TRUE	reported	MedicineITLab	2	TRUE			0.0932681	291			TRUE		FALSE	0.00165135	29.7271
rs116093329	T	G	T	G	0.3026	0.0347726	0.0091	0.0137344	FALSE	FALSE	FALSE	ukb-r2-20016_irnt	0.0176729	0.0491206	Fluid intelligence score || id:ukb-r2-20016_irnt	TRUE		MedicineITLab		5	160530841	117131	Fluid intelligence score	Fluid intelligence score || ||	ebi-cfmet338-GCST90026245	5	161103834	0.0555	4.91e-08	291	Palmitoyl sphingomyelin (d18:1/16:0) levels || id:ebi-cfmet338-GCST90026245	TRUE	reported	MedicineITLab	2	TRUE			0.0932681	291	3.30506e-05	117131	TRUE	1.52464e-07		0.00165135	29.7271
rs116093329	T	G	T	G	0.3026	0.00234388	0.0091	0.0137441	FALSE	FALSE	FALSE	ukb-r2-20018	0.00894816	0.793369	Prospective memory result || id:ukb-r2-20018	TRUE		MedicineITLab		5	160530841	119729	Prospective memory result	Prospective memory result || ||	ebi-cfmet338-GCST90026245	5	161103834	0.0555	4.91e-08	291	Palmitoyl sphingomyelin (d18:1/16:0) levels || id:ebi-cfmet338-GCST90026245	TRUE	reported	MedicineITLab	2	TRUE			0.0932681	291	5.73074e-07	119729	TRUE	9.59062e-08		0.00165135	29.7271
rs2222837	A	T	A	T	-0.4193	0.00179128	0.0105	0.01085	FALSE	TRUE	FALSE	ebi-hbm83-GCST90085843	0.0109778	0.870383	Left parahippocampal volume (UKB data field 26803) || id:ebi-hbm83-GCST90085843	TRUE		MedicineITLab		3	160331821	36778	Left parahippocampal volume (UKB data field 26803)	Left parahippocampal volume (UKB data field 26803) || ||	ebi-cfmet338-GCST90026126	3	160614033	0.0769	4.884e-08	291	Ascorbate (vitamin c) levels || id:ebi-cfmet338-GCST90026126	TRUE	reported	MedicineITLab	2	TRUE			0.0932769	291	7.23982e-07	36778	TRUE	1.04559e-07		0.0036533	29.7301
rs2222837	A	T	A	T	-0.4193	-0.00233405	0.0105	0.01085	FALSE	TRUE	FALSE	ebi-hbm83-GCST90085884	0.00922116	0.800176	Right parahippocampal volume (UKB data field 26904) || id:ebi-hbm83-GCST90085884	TRUE		MedicineITLab		3	160331821	36778	Right parahippocampal volume (UKB data field 26904)	Right parahippocampal volume (UKB data field 26904) || ||	ebi-cfmet338-GCST90026126	3	160614033	0.0769	4.884e-08	291	Ascorbate (vitamin c) levels || id:ebi-cfmet338-GCST90026126	TRUE	reported	MedicineITLab	2	TRUE			0.0932769	291	1.74215e-06	36778	TRUE	1.09212e-07		0.0036533	29.7301
rs2222837	A	T	A	T	-0.4193	-0.00154441	0.0105	0.0159	FALSE	TRUE	FALSE	enigma3-global-full-sa	0.0319569	0.9615	full_SurfArea || id:enigma3-global-full-sa	TRUE		MedicineITLab		3	160331821	31292	full_SurfArea	full_SurfArea || ||	ebi-cfmet338-GCST90026126	3	160614033	0.0769	4.884e-08	291	Ascorbate (vitamin c) levels || id:ebi-cfmet338-GCST90026126	TRUE	reported	MedicineITLab	2	TRUE			0.0932769	291	7.46432e-08	31292	TRUE	1.01088e-07		0.0036533	29.7301
rs2222837	A	T	A	T	-0.4193	-0.0017	0.0105	0.0159	FALSE	TRUE	FALSE	enigma3-global-full-th	0.0034	0.6172	full_Thickness || id:enigma3-global-full-th	TRUE		MedicineITLab		3	160331821	31988	full_Thickness	full_Thickness || ||	ebi-cfmet338-GCST90026126	3	160614033	0.0769	4.884e-08	291	Ascorbate (vitamin c) levels || id:ebi-cfmet338-GCST90026126	TRUE	reported	MedicineITLab	2	TRUE			0.0932769	291	7.81586e-06	31988	TRUE	1.27316e-07		0.0036533	29.7301
rs2222837	A	T	A	T	-0.4193	0.00664	0.0105	0.01701	FALSE	TRUE	FALSE	GWAS_CP_all	0.01342	0.621	outcome	TRUE	reported	textfile							ebi-cfmet338-GCST90026126	3	160614033	0.0769	4.884e-08	291	Ascorbate (vitamin c) levels || id:ebi-cfmet338-GCST90026126	TRUE	reported	MedicineITLab	2	TRUE			0.0932769	291			TRUE		FALSE	0.0036533	29.7301
rs2222837	A	T	A	T	-0.4193	0.00499232	0.0105	0.0112166	FALSE	TRUE	FALSE	ukb-r2-20016_irnt	0.0198511	0.801437	Fluid intelligence score || id:ukb-r2-20016_irnt	TRUE		MedicineITLab		3	160331821	117131	Fluid intelligence score	Fluid intelligence score || ||	ebi-cfmet338-GCST90026126	3	160614033	0.0769	4.884e-08	291	Ascorbate (vitamin c) levels || id:ebi-cfmet338-GCST90026126	TRUE	reported	MedicineITLab	2	TRUE			0.0932769	291	5.39972e-07	117131	TRUE	9.56406e-08		0.0036533	29.7301
rs2222837	A	T	A	T	-0.4193	0.00671307	0.0105	0.0111992	FALSE	TRUE	FALSE	ukb-r2-20018	0.0100635	0.504728	Prospective memory result || id:ukb-r2-20018	TRUE		MedicineITLab		3	160331821	119729	Prospective memory result	Prospective memory result || ||	ebi-cfmet338-GCST90026126	3	160614033	0.0769	4.884e-08	291	Ascorbate (vitamin c) levels || id:ebi-cfmet338-GCST90026126	TRUE	reported	MedicineITLab	2	TRUE			0.0932769	291	3.71664e-06	119729	TRUE	1.06811e-07		0.0036533	29.7301
rs149674641	A	G	A	G	0.3239	-0.0107498	0.0134	0.0098	FALSE	FALSE	FALSE	enigma3-global-full-sa	0.0430669	0.8029	full_SurfArea || id:enigma3-global-full-sa	TRUE		MedicineITLab		1	233926930	27782	full_SurfArea	full_SurfArea || ||	ebi-cfmet338-GCST90026052	1	233791184	0.0594	4.881e-08	291	1-palmitoyl-2-arachidonoyl-gpc (16:0/20:4n6) levels || id:ebi-cfmet338-GCST90026052	TRUE	reported	MedicineITLab	2	TRUE			0.093287	291	2.24274e-06	27782	TRUE	1.14963e-07		0.00277394	29.7337
rs149674641	A	G	A	G	0.3239	0.0033	0.0134	0.0101	FALSE	FALSE	FALSE	enigma3-global-full-th	0.0047	0.4861	full_Thickness || id:enigma3-global-full-th	TRUE		MedicineITLab		1	233926930	28478	full_Thickness	full_Thickness || ||	ebi-cfmet338-GCST90026052	1	233791184	0.0594	4.881e-08	291	1-palmitoyl-2-arachidonoyl-gpc (16:0/20:4n6) levels || id:ebi-cfmet338-GCST90026052	TRUE	reported	MedicineITLab	2	TRUE			0.093287	291	1.73119e-05	28478	TRUE	1.46405e-07		0.00277394	29.7337
rs149674641	A	G	A	G	0.3239	-0.01186	0.0134	0.0102	FALSE	FALSE	FALSE	GWAS_CP_all	0.01546	0.443	outcome	TRUE	reported	textfile							ebi-cfmet338-GCST90026052	1	233791184	0.0594	4.881e-08	291	1-palmitoyl-2-arachidonoyl-gpc (16:0/20:4n6) levels || id:ebi-cfmet338-GCST90026052	TRUE	reported	MedicineITLab	2	TRUE			0.093287	291			TRUE		FALSE	0.00277394	29.7337
rs149674641	A	G	A	G	0.3239	-0.0201155	0.0134	0.00844578	FALSE	FALSE	FALSE	ukb-r2-20016_irnt	0.0232129	0.386183	Fluid intelligence score || id:ukb-r2-20016_irnt	TRUE		MedicineITLab		1	233926930	117131	Fluid intelligence score	Fluid intelligence score || ||	ebi-cfmet338-GCST90026052	1	233791184	0.0594	4.881e-08	291	1-palmitoyl-2-arachidonoyl-gpc (16:0/20:4n6) levels || id:ebi-cfmet338-GCST90026052	TRUE	reported	MedicineITLab	2	TRUE			0.093287	291	6.41115e-06	117131	TRUE	1.1288e-07		0.00277394	29.7337
rs149674641	A	G	A	G	0.3239	-0.00972588	0.0134	0.00842145	FALSE	FALSE	FALSE	ukb-r2-20018	0.0117749	0.408815	Prospective memory result || id:ukb-r2-20018	TRUE		MedicineITLab		1	233926930	119729	Prospective memory result	Prospective memory result || ||	ebi-cfmet338-GCST90026052	1	233791184	0.0594	4.881e-08	291	1-palmitoyl-2-arachidonoyl-gpc (16:0/20:4n6) levels || id:ebi-cfmet338-GCST90026052	TRUE	reported	MedicineITLab	2	TRUE			0.093287	291	5.69835e-06	119729	TRUE	1.11284e-07		0.00277394	29.7337
rs114638729	G	A	G	A	0.2372	-0.00517185	0.0269	0.025524	FALSE	FALSE	FALSE	ebi-hbm83-GCST90085843	0.00737855	0.483346	Left parahippocampal volume (UKB data field 26803) || id:ebi-hbm83-GCST90085843	TRUE		MedicineITLab		2	80173629	36778	Left parahippocampal volume (UKB data field 26803)	Left parahippocampal volume (UKB data field 26803) || ||	ebi-cfmet338-GCST90026062	2	79946503	0.0435	4.818e-08	291	1-stearoyl-2-linoleoyl-gpc (18:0/18:2) levels || id:ebi-cfmet338-GCST90026062	TRUE	reported	MedicineITLab	2	TRUE			0.0932873	291	1.33592e-05	36778	TRUE	1.35288e-07		0.00294557	29.7338
rs114638729	G	A	G	A	0.2372	-0.00149121	0.0269	0.025524	FALSE	FALSE	FALSE	ebi-hbm83-GCST90085884	0.0126405	0.906091	Right parahippocampal volume (UKB data field 26904) || id:ebi-hbm83-GCST90085884	TRUE		MedicineITLab		2	80173629	36778	Right parahippocampal volume (UKB data field 26904)	Right parahippocampal volume (UKB data field 26904) || ||	ebi-cfmet338-GCST90026062	2	79946503	0.0435	4.818e-08	291	1-stearoyl-2-linoleoyl-gpc (18:0/18:2) levels || id:ebi-cfmet338-GCST90026062	TRUE	reported	MedicineITLab	2	TRUE			0.0932873	291	3.7843e-07	36778	TRUE	1.02114e-07		0.00294557	29.7338
rs114638729	G	A	G	A	0.2372	0.00866626	0.0269	0.0265	FALSE	FALSE	FALSE	enigma3-global-full-sa	0.0245437	0.724	full_SurfArea || id:enigma3-global-full-sa	TRUE		MedicineITLab		2	80173629	32176	full_SurfArea	full_SurfArea || ||	ebi-cfmet338-GCST90026062	2	79946503	0.0435	4.818e-08	291	1-stearoyl-2-linoleoyl-gpc (18:0/18:2) levels || id:ebi-cfmet338-GCST90026062	TRUE	reported	MedicineITLab	2	TRUE			0.0932873	291	3.87503e-06	32176	TRUE	1.17655e-07		0.00294557	29.7338
rs114638729	G	A	G	A	0.2372	-0.0015	0.0269	0.0267	FALSE	FALSE	FALSE	enigma3-global-full-th	0.0026	0.5555	full_Thickness || id:enigma3-global-full-th	TRUE		MedicineITLab		2	80173629	32872	full_Thickness	full_Thickness || ||	ebi-cfmet338-GCST90026062	2	79946503	0.0435	4.818e-08	291	1-stearoyl-2-linoleoyl-gpc (18:0/18:2) levels || id:ebi-cfmet338-GCST90026062	TRUE	reported	MedicineITLab	2	TRUE			0.0932873	291	1.01259e-05	32872	TRUE	1.31249e-07		0.00294557	29.7338
rs114638729	G	A	G	A	0.2372	-0.00091	0.0269	0.03231	FALSE	FALSE	FALSE	GWAS_CP_all	0.00892	0.919	outcome	TRUE	reported	textfile							ebi-cfmet338-GCST90026062	2	79946503	0.0435	4.818e-08	291	1-stearoyl-2-linoleoyl-gpc (18:0/18:2) levels || id:ebi-cfmet338-GCST90026062	TRUE	reported	MedicineITLab	2	TRUE			0.0932873	291			TRUE		FALSE	0.00294557	29.7338
rs114638729	G	A	G	A	0.2372	0.00602363	0.0269	0.0266979	FALSE	FALSE	FALSE	ukb-r2-20016_irnt	0.0132302	0.648899	Fluid intelligence score || id:ukb-r2-20016_irnt	TRUE		MedicineITLab		2	80173629	117131	Fluid intelligence score	Fluid intelligence score || ||	ebi-cfmet338-GCST90026062	2	79946503	0.0435	4.818e-08	291	1-stearoyl-2-linoleoyl-gpc (18:0/18:2) levels || id:ebi-cfmet338-GCST90026062	TRUE	reported	MedicineITLab	2	TRUE			0.0932873	291	1.76978e-06	117131	TRUE	1.00928e-07		0.00294557	29.7338
rs114638729	G	A	G	A	0.2372	0.00445182	0.0269	0.0266688	FALSE	FALSE	FALSE	ukb-r2-20018	0.00670693	0.506843	Prospective memory result || id:ukb-r2-20018	TRUE		MedicineITLab		2	80173629	119729	Prospective memory result	Prospective memory result || ||	ebi-cfmet338-GCST90026062	2	79946503	0.0435	4.818e-08	291	1-stearoyl-2-linoleoyl-gpc (18:0/18:2) levels || id:ebi-cfmet338-GCST90026062	TRUE	reported	MedicineITLab	2	TRUE			0.0932873	291	3.67988e-06	119729	TRUE	1.06528e-07		0.00294557	29.7338
rs146494453	T	G	T	G	-0.1456	-0.00339928	0.0154	0.016302	FALSE	FALSE	FALSE	ebi-hbm83-GCST90085843	0.00780066	0.663005	Left parahippocampal volume (UKB data field 26803) || id:ebi-hbm83-GCST90085843	TRUE		MedicineITLab		7	115062414	36778	Left parahippocampal volume (UKB data field 26803)	Left parahippocampal volume (UKB data field 26803) || ||	ebi-cfmet338-GCST90026243	7	115422360	0.0267	4.944e-08	291	Oxalate (ethanedioate) levels || id:ebi-cfmet338-GCST90026243	TRUE	reported	MedicineITLab	2	TRUE			0.093297	291	5.1635e-06	36778	TRUE	1.18885e-07		0.000642885	29.7372
rs146494453	T	G	T	G	-0.1456	-0.00673453	0.0154	0.016302	FALSE	FALSE	FALSE	ebi-hbm83-GCST90085884	0.00761121	0.376255	Right parahippocampal volume (UKB data field 26904) || id:ebi-hbm83-GCST90085884	TRUE		MedicineITLab		7	115062414	36778	Right parahippocampal volume (UKB data field 26904)	Right parahippocampal volume (UKB data field 26904) || ||	ebi-cfmet338-GCST90026243	7	115422360	0.0267	4.944e-08	291	Oxalate (ethanedioate) levels || id:ebi-cfmet338-GCST90026243	TRUE	reported	MedicineITLab	2	TRUE			0.093297	291	2.1288e-05	36778	TRUE	1.47528e-07		0.000642885	29.7372
rs146494453	T	G	T	G	-0.1456	-0.0143492	0.0154	0.0137	FALSE	FALSE	FALSE	enigma3-global-full-sa	0.0360961	0.691	full_SurfArea || id:enigma3-global-full-sa	TRUE		MedicineITLab		7	115062414	28402	full_SurfArea	full_SurfArea || ||	ebi-cfmet338-GCST90026243	7	115422360	0.0267	4.944e-08	291	Oxalate (ethanedioate) levels || id:ebi-cfmet338-GCST90026243	TRUE	reported	MedicineITLab	2	TRUE			0.093297	291	5.56432e-06	28402	TRUE	1.23875e-07		0.000642885	29.7372
rs146494453	T	G	T	G	-0.1456	-0.0032	0.0154	0.0137	FALSE	FALSE	FALSE	enigma3-global-full-th	0.0036	0.3677	full_Thickness || id:enigma3-global-full-th	TRUE		MedicineITLab		7	115062414	29098	full_Thickness	full_Thickness || ||	ebi-cfmet338-GCST90026243	7	115422360	0.0267	4.944e-08	291	Oxalate (ethanedioate) levels || id:ebi-cfmet338-GCST90026243	TRUE	reported	MedicineITLab	2	TRUE			0.093297	291	2.7155e-05	29098	TRUE	1.60444e-07		0.000642885	29.7372
rs146494453	T	G	T	G	-0.1456	0.02127	0.0154	0.01361	FALSE	FALSE	FALSE	GWAS_CP_all	0.01171	0.0692	outcome	TRUE	reported	textfile							ebi-cfmet338-GCST90026243	7	115422360	0.0267	4.944e-08	291	Oxalate (ethanedioate) levels || id:ebi-cfmet338-GCST90026243	TRUE	reported	MedicineITLab	2	TRUE			0.093297	291			TRUE		FALSE	0.000642885	29.7372
rs146494453	T	G	T	G	-0.1456	0.0667989	0.0154	0.0151891	FALSE	FALSE	FALSE	ukb-r2-20016_irnt	0.0168049	7.04292e-05	Fluid intelligence score || id:ukb-r2-20016_irnt	TRUE		MedicineITLab		7	115062414	117131	Fluid intelligence score	Fluid intelligence score || ||	ebi-cfmet338-GCST90026243	7	115422360	0.0267	4.944e-08	291	Oxalate (ethanedioate) levels || id:ebi-cfmet338-GCST90026243	TRUE	reported	MedicineITLab	2	TRUE			0.093297	291	0.000134879	117131	TRUE	2.59061e-07		0.000642885	29.7372
rs146494453	T	G	T	G	-0.1456	0.00407067	0.0154	0.015189	FALSE	FALSE	FALSE	ukb-r2-20018	0.00851502	0.632611	Prospective memory result || id:ukb-r2-20018	TRUE		MedicineITLab		7	115062414	119729	Prospective memory result	Prospective memory result || ||	ebi-cfmet338-GCST90026243	7	115422360	0.0267	4.944e-08	291	Oxalate (ethanedioate) levels || id:ebi-cfmet338-GCST90026243	TRUE	reported	MedicineITLab	2	TRUE			0.093297	291	1.90883e-06	119729	TRUE	1.01169e-07		0.000642885	29.7372
rs116081721	C	T	C	T	-0.3092	0.00793146	0.0294	0.019998	FALSE	FALSE	FALSE	ebi-hbm83-GCST90085843	0.00792485	0.316907	Left parahippocampal volume (UKB data field 26803) || id:ebi-hbm83-GCST90085843	TRUE		MedicineITLab		3	76943591	36778	Left parahippocampal volume (UKB data field 26803)	Left parahippocampal volume (UKB data field 26803) || ||	ebi-cfmet338-GCST90026018	3	76894440	0.0567	4.81e-08	291	Sphingomyelin (d18:1/14:0, d16:1/16:0) levels || id:ebi-cfmet338-GCST90026018	TRUE	reported	MedicineITLab	2	TRUE			0.0932994	291	2.72363e-05	36778	TRUE	1.55887e-07		0.00545628	29.7381
rs116081721	C	T	C	T	-0.3092	-0.00757268	0.0294	0.019998	FALSE	FALSE	FALSE	ebi-hbm83-GCST90085884	0.00782333	0.333063	Right parahippocampal volume (UKB data field 26904) || id:ebi-hbm83-GCST90085884	TRUE		MedicineITLab		3	76943591	36778	Right parahippocampal volume (UKB data field 26904)	Right parahippocampal volume (UKB data field 26904) || ||	ebi-cfmet338-GCST90026018	3	76894440	0.0567	4.81e-08	291	Sphingomyelin (d18:1/14:0, d16:1/16:0) levels || id:ebi-cfmet338-GCST90026018	TRUE	reported	MedicineITLab	2	TRUE			0.0932994	291	2.54765e-05	36778	TRUE	1.53455e-07		0.00545628	29.7381
rs116081721	C	T	C	T	-0.3092	0.0416044	0.0294	0.0233	FALSE	FALSE	FALSE	enigma3-global-full-sa	0.0272417	0.1267	full_SurfArea || id:enigma3-global-full-sa	TRUE		MedicineITLab		3	76943591	29606	full_SurfArea	full_SurfArea || ||	ebi-cfmet338-GCST90026018	3	76894440	0.0567	4.81e-08	291	Sphingomyelin (d18:1/14:0, d16:1/16:0) levels || id:ebi-cfmet338-GCST90026018	TRUE	reported	MedicineITLab	2	TRUE			0.0932994	291	7.87816e-05	29606	TRUE	2.23353e-07		0.00545628	29.7381
rs116081721	C	T	C	T	-0.3092	-0.0006	0.0294	0.0233	FALSE	FALSE	FALSE	enigma3-global-full-th	0.0028	0.8299	full_Thickness || id:enigma3-global-full-th	TRUE		MedicineITLab		3	76943591	30301	full_Thickness	full_Thickness || ||	ebi-cfmet338-GCST90026018	3	76894440	0.0567	4.81e-08	291	Sphingomyelin (d18:1/14:0, d16:1/16:0) levels || id:ebi-cfmet338-GCST90026018	TRUE	reported	MedicineITLab	2	TRUE			0.0932994	291	1.51551e-06	30301	TRUE	1.10548e-07		0.00545628	29.7381
rs116081721	C	T	C	T	-0.3092	0.00511	0.0294	0.01531	FALSE	FALSE	FALSE	GWAS_CP_all	0.00977	0.601	outcome	TRUE	reported	textfile							ebi-cfmet338-GCST90026018	3	76894440	0.0567	4.81e-08	291	Sphingomyelin (d18:1/14:0, d16:1/16:0) levels || id:ebi-cfmet338-GCST90026018	TRUE	reported	MedicineITLab	2	TRUE			0.0932994	291			TRUE		FALSE	0.00545628	29.7381
rs116081721	C	T	C	T	-0.3092	0.00480207	0.0294	0.0214375	FALSE	FALSE	FALSE	ukb-r2-20016_irnt	0.0140734	0.732942	Fluid intelligence score || id:ukb-r2-20016_irnt	TRUE		MedicineITLab		3	76943591	117131	Fluid intelligence score	Fluid intelligence score || ||	ebi-cfmet338-GCST90026018	3	76894440	0.0567	4.81e-08	291	Sphingomyelin (d18:1/14:0, d16:1/16:0) levels || id:ebi-cfmet338-GCST90026018	TRUE	reported	MedicineITLab	2	TRUE			0.0932994	291	9.94018e-07	117131	TRUE	9.76389e-08		0.00545628	29.7381
rs116081721	C	T	C	T	-0.3092	0.0064236	0.0294	0.0214067	FALSE	FALSE	FALSE	ukb-r2-20018	0.00713801	0.368167	Prospective memory result || id:ukb-r2-20018	TRUE		MedicineITLab		3	76943591	119729	Prospective memory result	Prospective memory result || ||	ebi-cfmet338-GCST90026018	3	76894440	0.0567	4.81e-08	291	Sphingomyelin (d18:1/14:0, d16:1/16:0) levels || id:ebi-cfmet338-GCST90026018	TRUE	reported	MedicineITLab	2	TRUE			0.0932994	291	6.76406e-06	119729	TRUE	1.13279e-07		0.00545628	29.7381
rs61068452	G	A	G	A	-0.1767	-0.0029083	0.0707	0.051569	FALSE	FALSE	FALSE	ebi-hbm83-GCST90085843	0.00825385	0.724571	Left parahippocampal volume (UKB data field 26803) || id:ebi-hbm83-GCST90085843	TRUE		MedicineITLab		2	233970499	36778	Left parahippocampal volume (UKB data field 26803)	Left parahippocampal volume (UKB data field 26803) || ||	ebi-cfmet338-GCST90026216	2	233105789	0.0324	4.728e-08	291	N-acetylhistidine levels || id:ebi-cfmet338-GCST90026216	TRUE	reported	MedicineITLab	2	TRUE			0.0933131	291	3.37597e-06	36778	TRUE	1.13886e-07		0.00410278	29.7429
rs61068452	G	A	G	A	-0.1767	0.0066176	0.0707	0.051569	FALSE	FALSE	FALSE	ebi-hbm83-GCST90085884	0.00758514	0.382967	Right parahippocampal volume (UKB data field 26904) || id:ebi-hbm83-GCST90085884	TRUE		MedicineITLab		2	233970499	36778	Right parahippocampal volume (UKB data field 26904)	Right parahippocampal volume (UKB data field 26904) || ||	ebi-cfmet338-GCST90026216	2	233105789	0.0324	4.728e-08	291	N-acetylhistidine levels || id:ebi-cfmet338-GCST90026216	TRUE	reported	MedicineITLab	2	TRUE			0.0933131	291	2.06967e-05	36778	TRUE	1.46264e-07		0.00410278	29.7429
rs61068452	G	A	G	A	-0.1767	0.00140594	0.0707	0.0585	FALSE	FALSE	FALSE	enigma3-global-full-sa	0.0177265	0.9368	full_SurfArea || id:enigma3-global-full-sa	TRUE		MedicineITLab		2	233970499	28892	full_SurfArea	full_SurfArea || ||	ebi-cfmet338-GCST90026216	2	233105789	0.0324	4.728e-08	291	N-acetylhistidine levels || id:ebi-cfmet338-GCST90026216	TRUE	reported	MedicineITLab	2	TRUE			0.0933131	291	2.17739e-07	28892	TRUE	1.03437e-07		0.00410278	29.7429
rs61068452	G	A	G	A	-0.1767	0.0011	0.0707	0.0583	FALSE	FALSE	FALSE	enigma3-global-full-th	0.0018	0.5465	full_Thickness || id:enigma3-global-full-th	TRUE		MedicineITLab		2	233970499	29588	full_Thickness	full_Thickness || ||	ebi-cfmet338-GCST90026216	2	233105789	0.0324	4.728e-08	291	N-acetylhistidine levels || id:ebi-cfmet338-GCST90026216	TRUE	reported	MedicineITLab	2	TRUE			0.0933131	291	1.26226e-05	29588	TRUE	1.37113e-07		0.00410278	29.7429
rs61068452	G	A	G	A	-0.1767	0.00146	0.0707	0.04592	FALSE	FALSE	FALSE	GWAS_CP_all	0.00654	0.824	outcome	TRUE	reported	textfile							ebi-cfmet338-GCST90026216	2	233105789	0.0324	4.728e-08	291	N-acetylhistidine levels || id:ebi-cfmet338-GCST90026216	TRUE	reported	MedicineITLab	2	TRUE			0.0933131	291			TRUE		FALSE	0.00410278	29.7429
rs61068452	G	A	G	A	-0.1767	-0.00229105	0.0707	0.0487413	FALSE	FALSE	FALSE	ukb-r2-20016_irnt	0.00957934	0.810978	Fluid intelligence score || id:ukb-r2-20016_irnt	TRUE		MedicineITLab		2	233970499	117131	Fluid intelligence score	Fluid intelligence score || ||	ebi-cfmet338-GCST90026216	2	233105789	0.0324	4.728e-08	291	N-acetylhistidine levels || id:ebi-cfmet338-GCST90026216	TRUE	reported	MedicineITLab	2	TRUE			0.0933131	291	4.88352e-07	117131	TRUE	9.47386e-08		0.00410278	29.7429
rs61068452	G	A	G	A	-0.1767	-0.00524355	0.0707	0.0486958	FALSE	FALSE	FALSE	ukb-r2-20018	0.00485546	0.280176	Prospective memory result || id:ukb-r2-20018	TRUE		MedicineITLab		2	233970499	119729	Prospective memory result	Prospective memory result || ||	ebi-cfmet338-GCST90026216	2	233105789	0.0324	4.728e-08	291	N-acetylhistidine levels || id:ebi-cfmet338-GCST90026216	TRUE	reported	MedicineITLab	2	TRUE			0.0933131	291	9.74078e-06	119729	TRUE	1.18612e-07		0.00410278	29.7429
rs111346108	A	G	A	G	-0.5574	0.0137356	0.0069	0.0086	FALSE	FALSE	FALSE	enigma3-global-full-sa	0.0487696	0.7782	full_SurfArea || id:enigma3-global-full-sa	TRUE		MedicineITLab		6	40505575	24658	full_SurfArea	full_SurfArea || ||	ebi-cfmet338-GCST90026020	6	40537836	0.1022	4.892e-08	291	Sphingomyelin (d18:1/20:0, d16:1/22:0) levels || id:ebi-cfmet338-GCST90026020	TRUE	reported	MedicineITLab	2	TRUE			0.0933226	291	3.21714e-06	24658	TRUE	1.19685e-07		0.004258	29.7462
rs111346108	A	G	A	G	-0.5574	0.0003	0.0069	0.0087	FALSE	FALSE	FALSE	enigma3-global-full-th	0.0048	0.9494	full_Thickness || id:enigma3-global-full-th	TRUE		MedicineITLab		6	40505575	25353	full_Thickness	full_Thickness || ||	ebi-cfmet338-GCST90026020	6	40537836	0.1022	4.892e-08	291	Sphingomyelin (d18:1/20:0, d16:1/22:0) levels || id:ebi-cfmet338-GCST90026020	TRUE	reported	MedicineITLab	2	TRUE			0.0933226	291	1.54087e-07	25353	TRUE	1.0465e-07		0.004258	29.7462
rs111346108	A	G	A	G	-0.5574	0.03439	0.0069	0.01871	FALSE	FALSE	FALSE	GWAS_CP_all	0.0172	0.0456	outcome	TRUE	reported	textfile							ebi-cfmet338-GCST90026020	6	40537836	0.1022	4.892e-08	291	Sphingomyelin (d18:1/20:0, d16:1/22:0) levels || id:ebi-cfmet338-GCST90026020	TRUE	reported	MedicineITLab	2	TRUE			0.0933226	291			TRUE		FALSE	0.004258	29.7462
rs111346108	A	G	A	G	-0.5574	-0.00129244	0.0069	0.00841486	FALSE	FALSE	FALSE	ukb-r2-20016_irnt	0.0225484	0.954291	Fluid intelligence score || id:ukb-r2-20016_irnt	TRUE		MedicineITLab		6	40505575	117131	Fluid intelligence score	Fluid intelligence score || ||	ebi-cfmet338-GCST90026020	6	40537836	0.1022	4.892e-08	291	Sphingomyelin (d18:1/20:0, d16:1/22:0) levels || id:ebi-cfmet338-GCST90026020	TRUE	reported	MedicineITLab	2	TRUE			0.0933226	291	2.80495e-08	117131	TRUE	9.00009e-08		0.004258	29.7462
rs111346108	A	G	A	G	-0.5574	0.00795266	0.0069	0.00841888	FALSE	FALSE	FALSE	ukb-r2-20018	0.011426	0.486419	Prospective memory result || id:ukb-r2-20018	TRUE		MedicineITLab		6	40505575	119729	Prospective memory result	Prospective memory result || ||	ebi-cfmet338-GCST90026020	6	40537836	0.1022	4.892e-08	291	Sphingomyelin (d18:1/20:0, d16:1/22:0) levels || id:ebi-cfmet338-GCST90026020	TRUE	reported	MedicineITLab	2	TRUE			0.0933226	291	4.04616e-06	119729	TRUE	1.06821e-07		0.004258	29.7462
rs9289664	C	G	C	G	-0.5787	-0.00193817	0.9899	0.985541	FALSE	TRUE	FALSE	ebi-hbm83-GCST90085843	0.0103803	0.851884	Left parahippocampal volume (UKB data field 26803) || id:ebi-hbm83-GCST90085843	TRUE		MedicineITLab		3	143237158	36778	Left parahippocampal volume (UKB data field 26803)	Left parahippocampal volume (UKB data field 26803) || ||	ebi-cfmet338-GCST90026268	3	143518316	0.1061	4.856e-08	291	Succinimide levels || id:ebi-cfmet338-GCST90026268	TRUE	reported	MedicineITLab	2	TRUE			0.0933312	291	9.47973e-07	36778	TRUE	1.04798e-07		0.00669653	29.7493
rs9289664	C	G	C	G	-0.5787	-0.025629	0.9899	0.985541	FALSE	TRUE	FALSE	ebi-hbm83-GCST90085884	0.014252	0.0721323	Right parahippocampal volume (UKB data field 26904) || id:ebi-hbm83-GCST90085884	TRUE		MedicineITLab		3	143237158	36778	Right parahippocampal volume (UKB data field 26904)	Right parahippocampal volume (UKB data field 26904) || ||	ebi-cfmet338-GCST90026268	3	143518316	0.1061	4.856e-08	291	Succinimide levels || id:ebi-cfmet338-GCST90026268	TRUE	reported	MedicineITLab	2	TRUE			0.0933312	291	8.79245e-05	36778	TRUE	2.26516e-07		0.00669653	29.7493
rs9289664	C	G	C	G	-0.5787	0.0238425	0.9899	0.9813	FALSE	TRUE	FALSE	enigma3-global-full-sa	0.0290216	0.4113	full_SurfArea || id:enigma3-global-full-sa	TRUE		MedicineITLab		3	143237158	32352	full_SurfArea	full_SurfArea || ||	ebi-cfmet338-GCST90026268	3	143518316	0.1061	4.856e-08	291	Succinimide levels || id:ebi-cfmet338-GCST90026268	TRUE	reported	MedicineITLab	2	TRUE			0.0933312	291	2.0863e-05	32352	TRUE	1.48303e-07		0.00669653	29.7493
rs9289664	C	G	C	G	-0.5787	-0.0022	0.9899	0.9814	FALSE	TRUE	FALSE	enigma3-global-full-th	0.0031	0.4866	full_Thickness || id:enigma3-global-full-th	TRUE		MedicineITLab		3	143237158	33048	full_Thickness	full_Thickness || ||	ebi-cfmet338-GCST90026268	3	143518316	0.1061	4.856e-08	291	Succinimide levels || id:ebi-cfmet338-GCST90026268	TRUE	reported	MedicineITLab	2	TRUE			0.0933312	291	1.52404e-05	33048	TRUE	1.39157e-07		0.00669653	29.7493
rs9289664	C	G	C	G	-0.5787	0.00108	0.9899	0.9898	FALSE	TRUE	FALSE	GWAS_CP_all	0.01173	0.927	outcome	TRUE	reported	textfile							ebi-cfmet338-GCST90026268	3	143518316	0.1061	4.856e-08	291	Succinimide levels || id:ebi-cfmet338-GCST90026268	TRUE	reported	MedicineITLab	2	TRUE			0.0933312	291			TRUE		FALSE	0.00669653	29.7493
rs9289664	C	G	C	G	-0.5787	0.00369029	0.9899	0.985872	FALSE	TRUE	FALSE	ukb-r2-20016_irnt	0.0175839	0.833771	Fluid intelligence score || id:ukb-r2-20016_irnt	TRUE		MedicineITLab		3	143237158	117131	Fluid intelligence score	Fluid intelligence score || ||	ebi-cfmet338-GCST90026268	3	143518316	0.1061	4.856e-08	291	Succinimide levels || id:ebi-cfmet338-GCST90026268	TRUE	reported	MedicineITLab	2	TRUE			0.0933312	291	3.76033e-07	117131	TRUE	9.36965e-08		0.00669653	29.7493
rs9289664	C	G	C	G	-0.5787	-0.0140222	0.9899	0.985867	FALSE	TRUE	FALSE	ukb-r2-20018	0.00890876	0.115495	Prospective memory result || id:ukb-r2-20018	TRUE		MedicineITLab		3	143237158	119729	Prospective memory result	Prospective memory result || ||	ebi-cfmet338-GCST90026268	3	143518316	0.1061	4.856e-08	291	Succinimide levels || id:ebi-cfmet338-GCST90026268	TRUE	reported	MedicineITLab	2	TRUE			0.0933312	291	2.06917e-05	119729	TRUE	1.34963e-07		0.00669653	29.7493
rs116976499	A	G	A	G	-0.3704	-0.00448591	0.0056	0.01327	FALSE	FALSE	FALSE	ebi-hbm83-GCST90085843	0.00740397	0.544595	Left parahippocampal volume (UKB data field 26803) || id:ebi-hbm83-GCST90085843	TRUE		MedicineITLab		18	73116100	36778	Left parahippocampal volume (UKB data field 26803)	Left parahippocampal volume (UKB data field 26803) || ||	ebi-cfmet338-GCST90026314	18	75404145	0.0679	4.805e-08	291	4-chlorobenzoic acid levels || id:ebi-cfmet338-GCST90026314	TRUE	reported	MedicineITLab	2	TRUE			0.0933558	291	9.98166e-06	36778	TRUE	1.27779e-07		0.00152799	29.7579
rs116976499	A	G	A	G	-0.3704	-0.0103592	0.0056	0.01327	FALSE	FALSE	FALSE	ebi-hbm83-GCST90085884	0.00870712	0.234152	Right parahippocampal volume (UKB data field 26904) || id:ebi-hbm83-GCST90085884	TRUE		MedicineITLab		18	73116100	36778	Right parahippocampal volume (UKB data field 26904)	Right parahippocampal volume (UKB data field 26904) || ||	ebi-cfmet338-GCST90026314	18	75404145	0.0679	4.805e-08	291	4-chlorobenzoic acid levels || id:ebi-cfmet338-GCST90026314	TRUE	reported	MedicineITLab	2	TRUE			0.0933558	291	3.84876e-05	36778	TRUE	1.69018e-07		0.00152799	29.7579
rs116976499	A	G	A	G	-0.3704	-0.00578619	0.0056	0.0135	FALSE	FALSE	FALSE	enigma3-global-full-sa	0.0417132	0.8897	full_SurfArea || id:enigma3-global-full-sa	TRUE		MedicineITLab		18	73116100	21579	full_SurfArea	full_SurfArea || ||	ebi-cfmet338-GCST90026314	18	75404145	0.0679	4.805e-08	291	4-chlorobenzoic acid levels || id:ebi-cfmet338-GCST90026314	TRUE	reported	MedicineITLab	2	TRUE			0.0933558	291	8.91758e-07	21579	TRUE	1.12705e-07		0.00152799	29.7579
rs116976499	A	G	A	G	-0.3704	-0.0006	0.0056	0.0137	FALSE	FALSE	FALSE	enigma3-global-full-th	0.0043	0.8843	full_Thickness || id:enigma3-global-full-th	TRUE		MedicineITLab		18	73116100	22275	full_Thickness	full_Thickness || ||	ebi-cfmet338-GCST90026314	18	75404145	0.0679	4.805e-08	291	4-chlorobenzoic acid levels || id:ebi-cfmet338-GCST90026314	TRUE	reported	MedicineITLab	2	TRUE			0.0933558	291	8.74151e-07	22275	TRUE	1.11935e-07		0.00152799	29.7579
rs116976499	A	G	A	G	-0.3704	-0.00363	0.0056	0.02891	FALSE	FALSE	FALSE	GWAS_CP_all	0.01221	0.766	outcome	TRUE	reported	textfile							ebi-cfmet338-GCST90026314	18	75404145	0.0679	4.805e-08	291	4-chlorobenzoic acid levels || id:ebi-cfmet338-GCST90026314	TRUE	reported	MedicineITLab	2	TRUE			0.0933558	291			TRUE		FALSE	0.00152799	29.7579
rs116976499	A	G	A	G	-0.3704	-0.00778262	0.0056	0.0133297	FALSE	FALSE	FALSE	ukb-r2-20016_irnt	0.0186525	0.676502	Fluid intelligence score || id:ukb-r2-20016_irnt	TRUE		MedicineITLab		18	73116100	117131	Fluid intelligence score	Fluid intelligence score || ||	ebi-cfmet338-GCST90026314	18	75404145	0.0679	4.805e-08	291	4-chlorobenzoic acid levels || id:ebi-cfmet338-GCST90026314	TRUE	reported	MedicineITLab	2	TRUE			0.0933558	291	1.48632e-06	117131	TRUE	9.87414e-08		0.00152799	29.7579
rs116976499	A	G	A	G	-0.3704	0.0163279	0.0056	0.0133356	FALSE	FALSE	FALSE	ukb-r2-20018	0.00944047	0.0837115	Prospective memory result || id:ukb-r2-20018	TRUE		MedicineITLab		18	73116100	119729	Prospective memory result	Prospective memory result || ||	ebi-cfmet338-GCST90026314	18	75404145	0.0679	4.805e-08	291	4-chlorobenzoic acid levels || id:ebi-cfmet338-GCST90026314	TRUE	reported	MedicineITLab	2	TRUE			0.0933558	291	2.49845e-05	119729	TRUE	1.40108e-07		0.00152799	29.7579
rs16887811	T	C	T	C	0.4446	-0.00182133	0.0053	0.012705	FALSE	FALSE	FALSE	ebi-hbm83-GCST90085843	0.0108461	0.866642	Left parahippocampal volume (UKB data field 26803) || id:ebi-hbm83-GCST90085843	TRUE		MedicineITLab		8	116847725	36778	Left parahippocampal volume (UKB data field 26803)	Left parahippocampal volume (UKB data field 26803) || ||	ebi-cfmet338-GCST90026060	8	115835499	0.0815	4.947e-08	291	1-stearoyl-2-arachidonoyl-gpc (18:0/20:4) levels || id:ebi-cfmet338-GCST90026060	TRUE	reported	MedicineITLab	2	TRUE			0.09336	291	7.66771e-07	36778	TRUE	1.03349e-07		0.00208419	29.7594
rs16887811	T	C	T	C	0.4446	0.00612517	0.0053	0.012705	FALSE	FALSE	FALSE	ebi-hbm83-GCST90085884	0.00748775	0.413343	Right parahippocampal volume (UKB data field 26904) || id:ebi-hbm83-GCST90085884	TRUE		MedicineITLab		8	116847725	36778	Right parahippocampal volume (UKB data field 26904)	Right parahippocampal volume (UKB data field 26904) || ||	ebi-cfmet338-GCST90026060	8	115835499	0.0815	4.947e-08	291	1-stearoyl-2-arachidonoyl-gpc (18:0/20:4) levels || id:ebi-cfmet338-GCST90026060	TRUE	reported	MedicineITLab	2	TRUE			0.09336	291	1.81954e-05	36778	TRUE	1.41393e-07		0.00208419	29.7594
rs16887811	T	C	T	C	0.4446	-0.0782439	0.0053	0.0235	FALSE	FALSE	FALSE	enigma3-global-full-sa	0.0279321	0.005091	full_SurfArea || id:enigma3-global-full-sa	TRUE		MedicineITLab		8	116847725	27921	full_SurfArea	full_SurfArea || ||	ebi-cfmet338-GCST90026060	8	115835499	0.0815	4.947e-08	291	1-stearoyl-2-arachidonoyl-gpc (18:0/20:4) levels || id:ebi-cfmet338-GCST90026060	TRUE	reported	MedicineITLab	2	TRUE			0.09336	291	0.000280977	27921	TRUE	4.51306e-07		0.00208419	29.7594
rs16887811	T	C	T	C	0.4446	-0.0027	0.0053	0.0231	FALSE	FALSE	FALSE	enigma3-global-full-th	0.0035	0.436	full_Thickness || id:enigma3-global-full-th	TRUE		MedicineITLab		8	116847725	28617	full_Thickness	full_Thickness || ||	ebi-cfmet338-GCST90026060	8	115835499	0.0815	4.947e-08	291	1-stearoyl-2-arachidonoyl-gpc (18:0/20:4) levels || id:ebi-cfmet338-GCST90026060	TRUE	reported	MedicineITLab	2	TRUE			0.09336	291	2.07964e-05	28617	TRUE	1.49942e-07		0.00208419	29.7594
rs16887811	T	C	T	C	0.4446	-0.01314	0.0053	0.0119	FALSE	FALSE	FALSE	GWAS_CP_all	0.01255	0.295	outcome	TRUE	reported	textfile							ebi-cfmet338-GCST90026060	8	115835499	0.0815	4.947e-08	291	1-stearoyl-2-arachidonoyl-gpc (18:0/20:4) levels || id:ebi-cfmet338-GCST90026060	TRUE	reported	MedicineITLab	2	TRUE			0.09336	291			TRUE		FALSE	0.00208419	29.7594
rs16887811	T	C	T	C	0.4446	-0.00752414	0.0053	0.012484	FALSE	FALSE	FALSE	ukb-r2-20016_irnt	0.0184538	0.683474	Fluid intelligence score || id:ukb-r2-20016_irnt	TRUE		MedicineITLab		8	116847725	117131	Fluid intelligence score	Fluid intelligence score || ||	ebi-cfmet338-GCST90026060	8	115835499	0.0815	4.947e-08	291	1-stearoyl-2-arachidonoyl-gpc (18:0/20:4) levels || id:ebi-cfmet338-GCST90026060	TRUE	reported	MedicineITLab	2	TRUE			0.09336	291	1.41931e-06	117131	TRUE	9.84167e-08		0.00208419	29.7594
rs10938165	G	A	G	A	-0.4097	0.00596477	0.0445	0.056844	FALSE	FALSE	FALSE	ebi-hbm83-GCST90085843	0.00746107	0.424028	Left parahippocampal volume (UKB data field 26803) || id:ebi-hbm83-GCST90085843	TRUE		MedicineITLab		4	40455570	36778	Left parahippocampal volume (UKB data field 26803)	Left parahippocampal volume (UKB data field 26803) || ||	ebi-cfmet338-GCST90026041	4	40453553	0.0751	4.923e-08	291	P-cresol sulfate levels || id:ebi-cfmet338-GCST90026041	TRUE	reported	MedicineITLab	2	TRUE			0.0933655	291	1.73785e-05	36778	TRUE	1.4001e-07		0.0142742	29.7613
rs10938165	G	A	G	A	-0.4097	-0.00094428	0.0445	0.056844	FALSE	FALSE	FALSE	ebi-hbm83-GCST90085884	0.018806	0.959954	Right parahippocampal volume (UKB data field 26904) || id:ebi-hbm83-GCST90085884	TRUE		MedicineITLab		4	40455570	36778	Right parahippocampal volume (UKB data field 26904)	Right parahippocampal volume (UKB data field 26904) || ||	ebi-cfmet338-GCST90026041	4	40453553	0.0751	4.923e-08	291	P-cresol sulfate levels || id:ebi-cfmet338-GCST90026041	TRUE	reported	MedicineITLab	2	TRUE			0.0933655	291	6.85561e-08	36778	TRUE	9.75228e-08		0.0142742	29.7613
rs10938165	G	A	G	A	-0.4097	-0.00143468	0.0445	0.0556	FALSE	FALSE	FALSE	enigma3-global-full-sa	0.0188482	0.9393	full_SurfArea || id:enigma3-global-full-sa	TRUE		MedicineITLab		4	40455570	26806	full_SurfArea	full_SurfArea || ||	ebi-cfmet338-GCST90026041	4	40453553	0.0751	4.923e-08	291	P-cresol sulfate levels || id:ebi-cfmet338-GCST90026041	TRUE	reported	MedicineITLab	2	TRUE			0.0933655	291	2.16157e-07	26806	TRUE	1.03675e-07		0.0142742	29.7613
rs10938165	G	A	G	A	-0.4097	-0.0026	0.0445	0.0557	FALSE	FALSE	FALSE	enigma3-global-full-th	0.0019	0.1775	full_Thickness || id:enigma3-global-full-th	TRUE		MedicineITLab		4	40455570	27501	full_Thickness	full_Thickness || ||	ebi-cfmet338-GCST90026041	4	40453553	0.0751	4.923e-08	291	P-cresol sulfate levels || id:ebi-cfmet338-GCST90026041	TRUE	reported	MedicineITLab	2	TRUE			0.0933655	291	6.80915e-05	27501	TRUE	2.10957e-07		0.0142742	29.7613
rs10938165	G	A	G	A	-0.4097	-0.00511	0.0445	0.04592	FALSE	FALSE	FALSE	GWAS_CP_all	0.00615	0.406	outcome	TRUE	reported	textfile							ebi-cfmet338-GCST90026041	4	40453553	0.0751	4.923e-08	291	P-cresol sulfate levels || id:ebi-cfmet338-GCST90026041	TRUE	reported	MedicineITLab	2	TRUE			0.0933655	291			TRUE		FALSE	0.0142742	29.7613
rs10938165	G	A	G	A	-0.4097	0.000484946	0.0445	0.0565611	FALSE	FALSE	FALSE	ukb-r2-20016_irnt	0.00894836	0.956781	Fluid intelligence score || id:ukb-r2-20016_irnt	TRUE		MedicineITLab		4	40455570	117131	Fluid intelligence score	Fluid intelligence score || ||	ebi-cfmet338-GCST90026041	4	40453553	0.0751	4.923e-08	291	P-cresol sulfate levels || id:ebi-cfmet338-GCST90026041	TRUE	reported	MedicineITLab	2	TRUE			0.0933655	291	2.50747e-08	117131	TRUE	8.92753e-08		0.0142742	29.7613
rs10938165	G	A	G	A	-0.4097	0.00136573	0.0445	0.0565233	FALSE	FALSE	FALSE	ukb-r2-20018	0.00453615	0.763356	Prospective memory result || id:ukb-r2-20018	TRUE		MedicineITLab		4	40455570	119729	Prospective memory result	Prospective memory result || ||	ebi-cfmet338-GCST90026041	4	40453553	0.0751	4.923e-08	291	P-cresol sulfate levels || id:ebi-cfmet338-GCST90026041	TRUE	reported	MedicineITLab	2	TRUE			0.0933655	291	7.57116e-07	119729	TRUE	9.53452e-08		0.0142742	29.7613
rs149674641	A	G	A	G	0.3737	-0.0107498	0.014	0.0098	FALSE	FALSE	FALSE	enigma3-global-full-sa	0.0430669	0.8029	full_SurfArea || id:enigma3-global-full-sa	TRUE		MedicineITLab		1	233926930	27782	full_SurfArea	full_SurfArea || ||	ebi-cfmet338-GCST90026025	1	233791184	0.0685	4.963e-08	291	Sphingomyelin (d18:2/24:1, d18:1/24:2) levels || id:ebi-cfmet338-GCST90026025	TRUE	reported	MedicineITLab	2	TRUE			0.093368	291	2.24274e-06	27782	TRUE	1.13417e-07		0.0038555	29.7622
rs149674641	A	G	A	G	0.3737	0.0033	0.014	0.0101	FALSE	FALSE	FALSE	enigma3-global-full-th	0.0047	0.4861	full_Thickness || id:enigma3-global-full-th	TRUE		MedicineITLab		1	233926930	28478	full_Thickness	full_Thickness || ||	ebi-cfmet338-GCST90026025	1	233791184	0.0685	4.963e-08	291	Sphingomyelin (d18:2/24:1, d18:1/24:2) levels || id:ebi-cfmet338-GCST90026025	TRUE	reported	MedicineITLab	2	TRUE			0.093368	291	1.73119e-05	28478	TRUE	1.44452e-07		0.0038555	29.7622
rs149674641	A	G	A	G	0.3737	-0.01186	0.014	0.0102	FALSE	FALSE	FALSE	GWAS_CP_all	0.01546	0.443	outcome	TRUE	reported	textfile							ebi-cfmet338-GCST90026025	1	233791184	0.0685	4.963e-08	291	Sphingomyelin (d18:2/24:1, d18:1/24:2) levels || id:ebi-cfmet338-GCST90026025	TRUE	reported	MedicineITLab	2	TRUE			0.093368	291			TRUE		FALSE	0.0038555	29.7622
rs149674641	A	G	A	G	0.3737	-0.0201155	0.014	0.00844578	FALSE	FALSE	FALSE	ukb-r2-20016_irnt	0.0232129	0.386183	Fluid intelligence score || id:ukb-r2-20016_irnt	TRUE		MedicineITLab		1	233926930	117131	Fluid intelligence score	Fluid intelligence score || ||	ebi-cfmet338-GCST90026025	1	233791184	0.0685	4.963e-08	291	Sphingomyelin (d18:2/24:1, d18:1/24:2) levels || id:ebi-cfmet338-GCST90026025	TRUE	reported	MedicineITLab	2	TRUE			0.093368	291	6.41115e-06	117131	TRUE	1.11355e-07		0.0038555	29.7622
rs149674641	A	G	A	G	0.3737	-0.00972588	0.014	0.00842145	FALSE	FALSE	FALSE	ukb-r2-20018	0.0117749	0.408815	Prospective memory result || id:ukb-r2-20018	TRUE		MedicineITLab		1	233926930	119729	Prospective memory result	Prospective memory result || ||	ebi-cfmet338-GCST90026025	1	233791184	0.0685	4.963e-08	291	Sphingomyelin (d18:2/24:1, d18:1/24:2) levels || id:ebi-cfmet338-GCST90026025	TRUE	reported	MedicineITLab	2	TRUE			0.093368	291	5.69835e-06	119729	TRUE	1.0978e-07		0.0038555	29.7622
rs143605180	A	G	A	G	-0.6383	0.00241234	0.0061	0.01106	FALSE	FALSE	FALSE	ebi-hbm83-GCST90085843	0.00904956	0.7898	Left parahippocampal volume (UKB data field 26803) || id:ebi-hbm83-GCST90085843	TRUE		MedicineITLab		3	88665896	36778	Left parahippocampal volume (UKB data field 26803)	Left parahippocampal volume (UKB data field 26803) || ||	ebi-cfmet338-GCST90026216	3	88616746	0.117	4.858e-08	291	N-acetylhistidine levels || id:ebi-cfmet338-GCST90026216	TRUE	reported	MedicineITLab	2	TRUE			0.0933706	291	1.93223e-06	36778	TRUE	1.08213e-07		0.00494029	29.7631
rs143605180	A	G	A	G	-0.6383	-0.00383352	0.0061	0.01106	FALSE	FALSE	FALSE	ebi-hbm83-GCST90085884	0.00756855	0.612501	Right parahippocampal volume (UKB data field 26904) || id:ebi-hbm83-GCST90085884	TRUE		MedicineITLab		3	88665896	36778	Right parahippocampal volume (UKB data field 26904)	Right parahippocampal volume (UKB data field 26904) || ||	ebi-cfmet338-GCST90026216	3	88616746	0.117	4.858e-08	291	N-acetylhistidine levels || id:ebi-cfmet338-GCST90026216	TRUE	reported	MedicineITLab	2	TRUE			0.0933706	291	6.97593e-06	36778	TRUE	1.21508e-07		0.00494029	29.7631
rs143605180	A	G	A	G	-0.6383	0.00897965	0.0061	0.0157	FALSE	FALSE	FALSE	enigma3-global-full-sa	0.0330695	0.786	full_SurfArea || id:enigma3-global-full-sa	TRUE		MedicineITLab		3	88665896	29588	full_SurfArea	full_SurfArea || ||	ebi-cfmet338-GCST90026216	3	88616746	0.117	4.858e-08	291	N-acetylhistidine levels || id:ebi-cfmet338-GCST90026216	TRUE	reported	MedicineITLab	2	TRUE			0.0933706	291	2.49216e-06	29588	TRUE	1.13188e-07		0.00494029	29.7631
rs143605180	A	G	A	G	-0.6383	0.0039	0.0061	0.0159	FALSE	FALSE	FALSE	enigma3-global-full-th	0.0036	0.2757	full_Thickness || id:enigma3-global-full-th	TRUE		MedicineITLab		3	88665896	30283	full_Thickness	full_Thickness || ||	ebi-cfmet338-GCST90026216	3	88616746	0.117	4.858e-08	291	N-acetylhistidine levels || id:ebi-cfmet338-GCST90026216	TRUE	reported	MedicineITLab	2	TRUE			0.0933706	291	3.87558e-05	30283	TRUE	1.72966e-07		0.00494029	29.7631
rs143605180	A	G	A	G	-0.6383	0.00347	0.0061	0.008503	FALSE	FALSE	FALSE	GWAS_CP_all	0.01354	0.798	outcome	TRUE	reported	textfile							ebi-cfmet338-GCST90026216	3	88616746	0.117	4.858e-08	291	N-acetylhistidine levels || id:ebi-cfmet338-GCST90026216	TRUE	reported	MedicineITLab	2	TRUE			0.0933706	291			TRUE		FALSE	0.00494029	29.7631
rs143605180	A	G	A	G	-0.6383	0.00845482	0.0061	0.0104961	FALSE	FALSE	FALSE	ukb-r2-20016_irnt	0.0200405	0.673108	Fluid intelligence score || id:ukb-r2-20016_irnt	TRUE		MedicineITLab		3	88665896	117131	Fluid intelligence score	Fluid intelligence score || ||	ebi-cfmet338-GCST90026216	3	88616746	0.117	4.858e-08	291	N-acetylhistidine levels || id:ebi-cfmet338-GCST90026216	TRUE	reported	MedicineITLab	2	TRUE			0.0933706	291	1.51959e-06	117131	TRUE	9.86216e-08		0.00494029	29.7631
rs143605180	A	G	A	G	-0.6383	-0.00786205	0.0061	0.0104771	FALSE	FALSE	FALSE	ukb-r2-20018	0.0101652	0.439269	Prospective memory result || id:ukb-r2-20018	TRUE		MedicineITLab		3	88665896	119729	Prospective memory result	Prospective memory result || ||	ebi-cfmet338-GCST90026216	3	88616746	0.117	4.858e-08	291	N-acetylhistidine levels || id:ebi-cfmet338-GCST90026216	TRUE	reported	MedicineITLab	2	TRUE			0.0933706	291	4.99627e-06	119729	TRUE	1.08194e-07		0.00494029	29.7631
rs62243962	T	G	T	G	-0.2215	-0.0127833	0.2271	0.256663	FALSE	FALSE	FALSE	ebi-hbm83-GCST90085843	0.00956679	0.181477	Left parahippocampal volume (UKB data field 26803) || id:ebi-hbm83-GCST90085843	TRUE		MedicineITLab		3	2360194	36778	Left parahippocampal volume (UKB data field 26803)	Left parahippocampal volume (UKB data field 26803) || ||	ebi-cfmet338-GCST90026286	3	2318510	0.0406	4.808e-08	291	X-11261 levels || id:ebi-cfmet338-GCST90026286	TRUE	reported	MedicineITLab	2	TRUE			0.093374	291	4.85478e-05	36778	TRUE	1.80692e-07		0.0172234	29.7643
rs62243962	T	G	T	G	-0.2215	0.00655961	0.2271	0.256663	FALSE	FALSE	FALSE	ebi-hbm83-GCST90085884	0.00757259	0.386365	Right parahippocampal volume (UKB data field 26904) || id:ebi-hbm83-GCST90085884	TRUE		MedicineITLab		3	2360194	36778	Right parahippocampal volume (UKB data field 26904)	Right parahippocampal volume (UKB data field 26904) || ||	ebi-cfmet338-GCST90026286	3	2318510	0.0406	4.808e-08	291	X-11261 levels || id:ebi-cfmet338-GCST90026286	TRUE	reported	MedicineITLab	2	TRUE			0.093374	291	2.0403e-05	36778	TRUE	1.44364e-07		0.0172234	29.7643
rs62243962	T	G	T	G	-0.2215	-0.00246128	0.2271	0.2463	FALSE	FALSE	FALSE	enigma3-global-full-sa	0.00914957	0.7879	full_SurfArea || id:enigma3-global-full-sa	TRUE		MedicineITLab		3	2360194	32176	full_SurfArea	full_SurfArea || ||	ebi-cfmet338-GCST90026286	3	2318510	0.0406	4.808e-08	291	X-11261 levels || id:ebi-cfmet338-GCST90026286	TRUE	reported	MedicineITLab	2	TRUE			0.093374	291	2.24913e-06	32176	TRUE	1.11039e-07		0.0172234	29.7643
rs62243962	T	G	T	G	-0.2215	0.0003	0.2271	0.246	FALSE	FALSE	FALSE	enigma3-global-full-th	0.0009	0.7438	full_Thickness || id:enigma3-global-full-th	TRUE		MedicineITLab		3	2360194	32872	full_Thickness	full_Thickness || ||	ebi-cfmet338-GCST90026286	3	2318510	0.0406	4.808e-08	291	X-11261 levels || id:ebi-cfmet338-GCST90026286	TRUE	reported	MedicineITLab	2	TRUE			0.093374	291	3.38031e-06	32872	TRUE	1.14267e-07		0.0172234	29.7643
rs62243962	T	G	T	G	-0.2215	0.00367	0.2271	0.267	FALSE	FALSE	FALSE	GWAS_CP_all	0.00327	0.262	outcome	TRUE	reported	textfile							ebi-cfmet338-GCST90026286	3	2318510	0.0406	4.808e-08	291	X-11261 levels || id:ebi-cfmet338-GCST90026286	TRUE	reported	MedicineITLab	2	TRUE			0.093374	291			TRUE		FALSE	0.0172234	29.7643
rs62243962	T	G	T	G	-0.2215	0.00862557	0.2271	0.254291	FALSE	FALSE	FALSE	ukb-r2-20016_irnt	0.00472062	0.0676708	Fluid intelligence score || id:ukb-r2-20016_irnt	TRUE		MedicineITLab		3	2360194	117131	Fluid intelligence score	Fluid intelligence score || ||	ebi-cfmet338-GCST90026286	3	2318510	0.0406	4.808e-08	291	X-11261 levels || id:ebi-cfmet338-GCST90026286	TRUE	reported	MedicineITLab	2	TRUE			0.093374	291	2.85037e-05	117131	TRUE	1.44251e-07		0.0172234	29.7643
rs62243962	T	G	T	G	-0.2215	-0.00058891	0.2271	0.254085	FALSE	FALSE	FALSE	ukb-r2-20018	0.00239342	0.805641	Prospective memory result || id:ukb-r2-20018	TRUE		MedicineITLab		3	2360194	119729	Prospective memory result	Prospective memory result || ||	ebi-cfmet338-GCST90026286	3	2318510	0.0406	4.808e-08	291	X-11261 levels || id:ebi-cfmet338-GCST90026286	TRUE	reported	MedicineITLab	2	TRUE			0.093374	291	5.05671e-07	119729	TRUE	9.38052e-08		0.0172234	29.7643
rs202139829	A	G	A	G	-0.2837	0.012508	0.0255	0.016207	FALSE	FALSE	FALSE	ebi-hbm83-GCST90085843	0.00946728	0.186443	Left parahippocampal volume (UKB data field 26803) || id:ebi-hbm83-GCST90085843	TRUE		MedicineITLab		4	144621585	36778	Left parahippocampal volume (UKB data field 26803)	Left parahippocampal volume (UKB data field 26803) || ||	ebi-cfmet338-GCST90026126	4	143700432	0.052	4.899e-08	291	Ascorbate (vitamin c) levels || id:ebi-cfmet338-GCST90026126	TRUE	reported	MedicineITLab	2	TRUE			0.0933772	291	4.7461e-05	36778	TRUE	1.79307e-07		0.0040001	29.7654
rs202139829	A	G	A	G	-0.2837	0.00629	0.0255	0.016207	FALSE	FALSE	FALSE	ebi-hbm83-GCST90085884	0.00751792	0.40278	Right parahippocampal volume (UKB data field 26904) || id:ebi-hbm83-GCST90085884	TRUE		MedicineITLab		4	144621585	36778	Right parahippocampal volume (UKB data field 26904)	Right parahippocampal volume (UKB data field 26904) || ||	ebi-cfmet338-GCST90026126	4	143700432	0.052	4.899e-08	291	Ascorbate (vitamin c) levels || id:ebi-cfmet338-GCST90026126	TRUE	reported	MedicineITLab	2	TRUE			0.0933772	291	1.90341e-05	36778	TRUE	1.42256e-07		0.0040001	29.7654
rs202139829	A	G	A	G	-0.2837	0.00518848	0.0255	0.0178821	FALSE	FALSE	FALSE	ukb-r2-20016_irnt	0.0160375	0.746301	Fluid intelligence score || id:ukb-r2-20016_irnt	TRUE		MedicineITLab		4	144621585	117131	Fluid intelligence score	Fluid intelligence score || ||	ebi-cfmet338-GCST90026126	4	143700432	0.052	4.899e-08	291	Ascorbate (vitamin c) levels || id:ebi-cfmet338-GCST90026126	TRUE	reported	MedicineITLab	2	TRUE			0.0933772	291	8.93598e-07	117131	TRUE	9.59032e-08		0.0040001	29.7654
rs202139829	A	G	A	G	-0.2837	-0.00450839	0.0255	0.0178818	FALSE	FALSE	FALSE	ukb-r2-20018	0.00812622	0.579035	Prospective memory result || id:ukb-r2-20018	TRUE		MedicineITLab		4	144621585	119729	Prospective memory result	Prospective memory result || ||	ebi-cfmet338-GCST90026126	4	143700432	0.052	4.899e-08	291	Ascorbate (vitamin c) levels || id:ebi-cfmet338-GCST90026126	TRUE	reported	MedicineITLab	2	TRUE			0.0933772	291	2.57083e-06	119729	TRUE	1.01897e-07		0.0040001	29.7654
rs35755988	A	G	A	G	-0.347	-0.0179499	0.0209	0.029719	FALSE	FALSE	FALSE	ebi-hbm83-GCST90085843	0.0114599	0.117271	Left parahippocampal volume (UKB data field 26803) || id:ebi-hbm83-GCST90085843	TRUE		MedicineITLab		2	183445331	36778	Left parahippocampal volume (UKB data field 26803)	Left parahippocampal volume (UKB data field 26803) || ||	ebi-cfmet338-GCST90026288	2	182580604	0.0636	4.96e-08	291	X-11612 levels || id:ebi-cfmet338-GCST90026288	TRUE	reported	MedicineITLab	2	TRUE			0.0933836	291	6.67073e-05	36778	TRUE	2.01241e-07		0.0049279	29.7677
rs35755988	A	G	A	G	-0.347	0.00104919	0.0209	0.029719	FALSE	FALSE	FALSE	ebi-hbm83-GCST90085884	0.0170878	0.951041	Right parahippocampal volume (UKB data field 26904) || id:ebi-hbm83-GCST90085884	TRUE		MedicineITLab		2	183445331	36778	Right parahippocampal volume (UKB data field 26904)	Right parahippocampal volume (UKB data field 26904) || ||	ebi-cfmet338-GCST90026288	2	182580604	0.0636	4.96e-08	291	X-11612 levels || id:ebi-cfmet338-GCST90026288	TRUE	reported	MedicineITLab	2	TRUE			0.0933836	291	1.0251e-07	36778	TRUE	9.77568e-08		0.0049279	29.7677
rs35755988	A	G	A	G	-0.347	0.0158552	0.0209	0.0297	FALSE	FALSE	FALSE	enigma3-global-full-sa	0.0239076	0.5072	full_SurfArea || id:enigma3-global-full-sa	TRUE		MedicineITLab		2	183445331	30357	full_SurfArea	full_SurfArea || ||	ebi-cfmet338-GCST90026288	2	182580604	0.0636	4.96e-08	291	X-11612 levels || id:ebi-cfmet338-GCST90026288	TRUE	reported	MedicineITLab	2	TRUE			0.0933836	291	1.44889e-05	30357	TRUE	1.38231e-07		0.0049279	29.7677
rs35755988	A	G	A	G	-0.347	-0.0014	0.0209	0.0297	FALSE	FALSE	FALSE	enigma3-global-full-th	0.0024	0.5786	full_Thickness || id:enigma3-global-full-th	TRUE		MedicineITLab		2	183445331	31053	full_Thickness	full_Thickness || ||	ebi-cfmet338-GCST90026288	2	182580604	0.0636	4.96e-08	291	X-11612 levels || id:ebi-cfmet338-GCST90026288	TRUE	reported	MedicineITLab	2	TRUE			0.0933836	291	1.09586e-05	31053	TRUE	1.31661e-07		0.0049279	29.7677
rs35755988	A	G	A	G	-0.347	0.01619	0.0209	0.03912	FALSE	FALSE	FALSE	GWAS_CP_all	0.0084	0.0539	outcome	TRUE	reported	textfile							ebi-cfmet338-GCST90026288	2	182580604	0.0636	4.96e-08	291	X-11612 levels || id:ebi-cfmet338-GCST90026288	TRUE	reported	MedicineITLab	2	TRUE			0.0933836	291			TRUE		FALSE	0.0049279	29.7677
rs35755988	A	G	A	G	-0.347	0.0222312	0.0209	0.0296548	FALSE	FALSE	FALSE	ukb-r2-20016_irnt	0.0120114	0.0641953	Fluid intelligence score || id:ukb-r2-20016_irnt	TRUE		MedicineITLab		2	183445331	117131	Fluid intelligence score	Fluid intelligence score || ||	ebi-cfmet338-GCST90026288	2	182580604	0.0636	4.96e-08	291	X-11612 levels || id:ebi-cfmet338-GCST90026288	TRUE	reported	MedicineITLab	2	TRUE			0.0933836	291	2.92457e-05	117131	TRUE	1.4494e-07		0.0049279	29.7677
rs35755988	A	G	A	G	-0.347	-0.0118042	0.0209	0.0296503	FALSE	FALSE	FALSE	ukb-r2-20018	0.00608831	0.0525254	Prospective memory result || id:ukb-r2-20018	TRUE		MedicineITLab		2	183445331	119729	Prospective memory result	Prospective memory result || ||	ebi-cfmet338-GCST90026288	2	182580604	0.0636	4.96e-08	291	X-11612 levels || id:ebi-cfmet338-GCST90026288	TRUE	reported	MedicineITLab	2	TRUE			0.0933836	291	3.1396e-05	119729	TRUE	1.47459e-07		0.0049279	29.7677
rs55684811	C	T	C	T	-0.2417	-0.00475975	0.0143	0.017157	FALSE	FALSE	FALSE	ebi-hbm83-GCST90085843	0.00737976	0.518945	Left parahippocampal volume (UKB data field 26803) || id:ebi-hbm83-GCST90085843	TRUE		MedicineITLab		10	7041621	36778	Left parahippocampal volume (UKB data field 26803)	Left parahippocampal volume (UKB data field 26803) || ||	ebi-cfmet338-GCST90026152	10	6999659	0.0443	5e-08	291	Dimethylarginine (sdma + adma) levels || id:ebi-cfmet338-GCST90026152	TRUE	reported	MedicineITLab	2	TRUE			0.0933838	291	1.13113e-05	36778	TRUE	1.296e-07		0.00164689	29.7677
rs55684811	C	T	C	T	-0.2417	-0.00516059	0.0143	0.017157	FALSE	FALSE	FALSE	ebi-hbm83-GCST90085884	0.0073781	0.484274	Right parahippocampal volume (UKB data field 26904) || id:ebi-hbm83-GCST90085884	TRUE		MedicineITLab		10	7041621	36778	Right parahippocampal volume (UKB data field 26904)	Right parahippocampal volume (UKB data field 26904) || ||	ebi-cfmet338-GCST90026152	10	6999659	0.0443	5e-08	291	Dimethylarginine (sdma + adma) levels || id:ebi-cfmet338-GCST90026152	TRUE	reported	MedicineITLab	2	TRUE			0.0933838	291	1.33027e-05	36778	TRUE	1.3304e-07		0.00164689	29.7677
rs55684811	C	T	C	T	-0.2417	-0.0306605	0.0143	0.0169	FALSE	FALSE	FALSE	enigma3-global-full-sa	0.0305832	0.3161	full_SurfArea || id:enigma3-global-full-sa	TRUE		MedicineITLab		10	7041621	32176	full_SurfArea	full_SurfArea || ||	ebi-cfmet338-GCST90026152	10	6999659	0.0443	5e-08	291	Dimethylarginine (sdma + adma) levels || id:ebi-cfmet338-GCST90026152	TRUE	reported	MedicineITLab	2	TRUE			0.0933838	291	3.12372e-05	32176	TRUE	1.6156e-07		0.00164689	29.7677
rs55684811	C	T	C	T	-0.2417	0.0001	0.0143	0.0169	FALSE	FALSE	FALSE	enigma3-global-full-th	0.0031	0.9867	full_Thickness || id:enigma3-global-full-th	TRUE		MedicineITLab		10	7041621	32872	full_Thickness	full_Thickness || ||	ebi-cfmet338-GCST90026152	10	6999659	0.0443	5e-08	291	Dimethylarginine (sdma + adma) levels || id:ebi-cfmet338-GCST90026152	TRUE	reported	MedicineITLab	2	TRUE			0.0933838	291	3.16575e-08	32872	TRUE	9.77833e-08		0.00164689	29.7677
rs55684811	C	T	C	T	-0.2417	0.00671	0.0143	0.02041	FALSE	FALSE	FALSE	GWAS_CP_all	0.011	0.542	outcome	TRUE	reported	textfile							ebi-cfmet338-GCST90026152	10	6999659	0.0443	5e-08	291	Dimethylarginine (sdma + adma) levels || id:ebi-cfmet338-GCST90026152	TRUE	reported	MedicineITLab	2	TRUE			0.0933838	291			TRUE		FALSE	0.00164689	29.7677
rs55684811	C	T	C	T	-0.2417	0.0236781	0.0143	0.0169895	FALSE	FALSE	FALSE	ukb-r2-20016_irnt	0.0157939	0.133826	Fluid intelligence score || id:ukb-r2-20016_irnt	TRUE		MedicineITLab		10	7041621	117131	Fluid intelligence score	Fluid intelligence score || ||	ebi-cfmet338-GCST90026152	10	6999659	0.0443	5e-08	291	Dimethylarginine (sdma + adma) levels || id:ebi-cfmet338-GCST90026152	TRUE	reported	MedicineITLab	2	TRUE			0.0933838	291	1.91886e-05	117131	TRUE	1.31821e-07		0.00164689	29.7677
rs55684811	C	T	C	T	-0.2417	0.00285611	0.0143	0.016909	FALSE	FALSE	FALSE	ukb-r2-20018	0.00802085	0.721777	Prospective memory result || id:ukb-r2-20018	TRUE		MedicineITLab		10	7041621	119729	Prospective memory result	Prospective memory result || ||	ebi-cfmet338-GCST90026152	10	6999659	0.0443	5e-08	291	Dimethylarginine (sdma + adma) levels || id:ebi-cfmet338-GCST90026152	TRUE	reported	MedicineITLab	2	TRUE			0.0933838	291	1.05905e-06	119729	TRUE	9.64738e-08		0.00164689	29.7677
rs40133	A	G	A	G	-0.5096	-0.00679873	0.0243	0.018046	FALSE	FALSE	FALSE	ebi-hbm83-GCST90085843	0.00762594	0.372646	Left parahippocampal volume (UKB data field 26803) || id:ebi-hbm83-GCST90085843	TRUE		MedicineITLab		5	33940989	36778	Left parahippocampal volume (UKB data field 26803)	Left parahippocampal volume (UKB data field 26803) || ||	ebi-cfmet338-GCST90026186	5	33940884	0.0934	4.796e-08	291	Indoleacetate levels || id:ebi-cfmet338-GCST90026186	TRUE	reported	MedicineITLab	2	TRUE			0.0933875	291	2.1612e-05	36778	TRUE	1.45796e-07		0.0123143	29.7691
rs40133	A	G	A	G	-0.5096	-0.00428058	0.0243	0.018046	FALSE	FALSE	FALSE	ebi-hbm83-GCST90085884	0.00743743	0.564923	Right parahippocampal volume (UKB data field 26904) || id:ebi-hbm83-GCST90085884	TRUE		MedicineITLab		5	33940989	36778	Right parahippocampal volume (UKB data field 26904)	Right parahippocampal volume (UKB data field 26904) || ||	ebi-cfmet338-GCST90026186	5	33940884	0.0934	4.796e-08	291	Indoleacetate levels || id:ebi-cfmet338-GCST90026186	TRUE	reported	MedicineITLab	2	TRUE			0.0933875	291	9.00724e-06	36778	TRUE	1.25263e-07		0.0123143	29.7691
rs40133	A	G	A	G	-0.5096	0.000133418	0.0243	0.0381	FALSE	FALSE	FALSE	enigma3-global-full-sa	0.0206514	0.9948	full_SurfArea || id:enigma3-global-full-sa	TRUE		MedicineITLab		5	33940989	31992	full_SurfArea	full_SurfArea || ||	ebi-cfmet338-GCST90026186	5	33940884	0.0934	4.796e-08	291	Indoleacetate levels || id:ebi-cfmet338-GCST90026186	TRUE	reported	MedicineITLab	2	TRUE			0.0933875	291	1.30471e-09	31992	TRUE	9.67796e-08		0.0123143	29.7691
rs40133	A	G	A	G	-0.5096	-0.0017	0.0243	0.0374	FALSE	FALSE	FALSE	enigma3-global-full-th	0.0027	0.533	full_Thickness || id:enigma3-global-full-th	TRUE		MedicineITLab		5	33940989	32688	full_Thickness	full_Thickness || ||	ebi-cfmet338-GCST90026186	5	33940884	0.0934	4.796e-08	291	Indoleacetate levels || id:ebi-cfmet338-GCST90026186	TRUE	reported	MedicineITLab	2	TRUE			0.0933875	291	1.21284e-05	32688	TRUE	1.32797e-07		0.0123143	29.7691
rs40133	A	G	A	G	-0.5096	-0.00203	0.0243	0.03741	FALSE	FALSE	FALSE	GWAS_CP_all	0.01031	0.844	outcome	TRUE	reported	textfile							ebi-cfmet338-GCST90026186	5	33940884	0.0934	4.796e-08	291	Indoleacetate levels || id:ebi-cfmet338-GCST90026186	TRUE	reported	MedicineITLab	2	TRUE			0.0933875	291			TRUE		FALSE	0.0123143	29.7691
rs40133	A	G	A	G	-0.5096	-0.00890783	0.0243	0.0179427	FALSE	FALSE	FALSE	ukb-r2-20016_irnt	0.0156858	0.570109	Fluid intelligence score || id:ukb-r2-20016_irnt	TRUE		MedicineITLab		5	33940989	117131	Fluid intelligence score	Fluid intelligence score || ||	ebi-cfmet338-GCST90026186	5	33940884	0.0934	4.796e-08	291	Indoleacetate levels || id:ebi-cfmet338-GCST90026186	TRUE	reported	MedicineITLab	2	TRUE			0.0933875	291	2.75337e-06	117131	TRUE	1.02332e-07		0.0123143	29.7691
rs40133	A	G	A	G	-0.5096	-0.00550784	0.0243	0.0179914	FALSE	FALSE	FALSE	ukb-r2-20018	0.0079391	0.487833	Prospective memory result || id:ukb-r2-20018	TRUE		MedicineITLab		5	33940989	119729	Prospective memory result	Prospective memory result || ||	ebi-cfmet338-GCST90026186	5	33940884	0.0934	4.796e-08	291	Indoleacetate levels || id:ebi-cfmet338-GCST90026186	TRUE	reported	MedicineITLab	2	TRUE			0.0933875	291	4.02e-06	119729	TRUE	1.05598e-07		0.0123143	29.7691
rs111842289	C	T	C	T	-0.4485	0.00543983	0.0191	0.01234	FALSE	FALSE	FALSE	ebi-hbm83-GCST90085843	0.00739582	0.462019	Left parahippocampal volume (UKB data field 26803) || id:ebi-hbm83-GCST90085843	TRUE		MedicineITLab		7	68909929	36778	Left parahippocampal volume (UKB data field 26803)	Left parahippocampal volume (UKB data field 26803) || ||	ebi-cfmet338-GCST90026289	7	69444943	0.0822	4.779e-08	291	X-11787 levels || id:ebi-cfmet338-GCST90026289	TRUE	reported	MedicineITLab	2	TRUE			0.0933907	291	1.47105e-05	36778	TRUE	1.35211e-07		0.00753725	29.7702
rs111842289	C	T	C	T	-0.4485	0.00711596	0.0191	0.01234	FALSE	FALSE	FALSE	ebi-hbm83-GCST90085884	0.00770273	0.355579	Right parahippocampal volume (UKB data field 26904) || id:ebi-hbm83-GCST90085884	TRUE		MedicineITLab		7	68909929	36778	Right parahippocampal volume (UKB data field 26904)	Right parahippocampal volume (UKB data field 26904) || ||	ebi-cfmet338-GCST90026289	7	69444943	0.0822	4.779e-08	291	X-11787 levels || id:ebi-cfmet338-GCST90026289	TRUE	reported	MedicineITLab	2	TRUE			0.0933907	291	2.32062e-05	36778	TRUE	1.47992e-07		0.00753725	29.7702
rs111842289	C	T	C	T	-0.4485	-0.0704306	0.0191	0.014	FALSE	FALSE	FALSE	enigma3-global-full-sa	0.0418422	0.09233	full_SurfArea || id:enigma3-global-full-sa	TRUE		MedicineITLab		7	68909929	20688	full_SurfArea	full_SurfArea || ||	ebi-cfmet338-GCST90026289	7	69444943	0.0822	4.779e-08	291	X-11787 levels || id:ebi-cfmet338-GCST90026289	TRUE	reported	MedicineITLab	2	TRUE			0.0933907	291	0.000136949	20688	TRUE	3.00424e-07		0.00753725	29.7702
rs111842289	C	T	C	T	-0.4485	-0.0034	0.0191	0.0142	FALSE	FALSE	FALSE	enigma3-global-full-th	0.0043	0.4296	full_Thickness || id:enigma3-global-full-th	TRUE		MedicineITLab		7	68909929	21383	full_Thickness	full_Thickness || ||	ebi-cfmet338-GCST90026289	7	69444943	0.0822	4.779e-08	291	X-11787 levels || id:ebi-cfmet338-GCST90026289	TRUE	reported	MedicineITLab	2	TRUE			0.0933907	291	2.92402e-05	21383	TRUE	1.69096e-07		0.00753725	29.7702
rs111842289	C	T	C	T	-0.4485	-0.01196	0.0191	0.01531	FALSE	FALSE	FALSE	GWAS_CP_all	0.01248	0.338	outcome	TRUE	reported	textfile							ebi-cfmet338-GCST90026289	7	69444943	0.0822	4.779e-08	291	X-11787 levels || id:ebi-cfmet338-GCST90026289	TRUE	reported	MedicineITLab	2	TRUE			0.0933907	291			TRUE		FALSE	0.00753725	29.7702
rs111842289	C	T	C	T	-0.4485	-0.0162225	0.0191	0.0130177	FALSE	FALSE	FALSE	ukb-r2-20016_irnt	0.0181668	0.371873	Fluid intelligence score || id:ukb-r2-20016_irnt	TRUE		MedicineITLab		7	68909929	117131	Fluid intelligence score	Fluid intelligence score || ||	ebi-cfmet338-GCST90026289	7	69444943	0.0822	4.779e-08	291	X-11787 levels || id:ebi-cfmet338-GCST90026289	TRUE	reported	MedicineITLab	2	TRUE			0.0933907	291	6.80787e-06	117131	TRUE	1.11731e-07		0.00753725	29.7702
rs111842289	C	T	C	T	-0.4485	0.0114401	0.0191	0.013005	FALSE	FALSE	FALSE	ukb-r2-20018	0.00921097	0.214234	Prospective memory result || id:ukb-r2-20018	TRUE		MedicineITLab		7	68909929	119729	Prospective memory result	Prospective memory result || ||	ebi-cfmet338-GCST90026289	7	69444943	0.0822	4.779e-08	291	X-11787 levels || id:ebi-cfmet338-GCST90026289	TRUE	reported	MedicineITLab	2	TRUE			0.0933907	291	1.2884e-05	119729	TRUE	1.22279e-07		0.00753725	29.7702
rs4959583	A	C	A	C	-0.3181	-0.000812057	0.0224	0.024988	FALSE	FALSE	FALSE	ebi-hbm83-GCST90085843	0.0216363	0.970061	Left parahippocampal volume (UKB data field 26803) || id:ebi-hbm83-GCST90085843	TRUE		MedicineITLab		6	1608845	36778	Left parahippocampal volume (UKB data field 26803)	Left parahippocampal volume (UKB data field 26803) || ||	ebi-cfmet338-GCST90026020	6	1608610	0.0583	4.851e-08	291	Sphingomyelin (d18:1/20:0, d16:1/22:0) levels || id:ebi-cfmet338-GCST90026020	TRUE	reported	MedicineITLab	2	TRUE			0.0933924	291	3.83039e-08	36778	TRUE	9.64865e-08		0.00443166	29.7708
rs4959583	A	C	A	C	-0.3181	-0.00635191	0.0224	0.024988	FALSE	FALSE	FALSE	ebi-hbm83-GCST90085884	0.00752991	0.398917	Right parahippocampal volume (UKB data field 26904) || id:ebi-hbm83-GCST90085884	TRUE		MedicineITLab		6	1608845	36778	Right parahippocampal volume (UKB data field 26904)	Right parahippocampal volume (UKB data field 26904) || ||	ebi-cfmet338-GCST90026020	6	1608610	0.0583	4.851e-08	291	Sphingomyelin (d18:1/20:0, d16:1/22:0) levels || id:ebi-cfmet338-GCST90026020	TRUE	reported	MedicineITLab	2	TRUE			0.0933924	291	1.93489e-05	36778	TRUE	1.42366e-07		0.00443166	29.7708
rs4959583	A	C	A	C	-0.3181	0.00715311	0.0224	0.0297	FALSE	FALSE	FALSE	enigma3-global-full-sa	0.0273111	0.7934	full_SurfArea || id:enigma3-global-full-sa	TRUE		MedicineITLab		6	1608845	23263	full_SurfArea	full_SurfArea || ||	ebi-cfmet338-GCST90026020	6	1608610	0.0583	4.851e-08	291	Sphingomyelin (d18:1/20:0, d16:1/22:0) levels || id:ebi-cfmet338-GCST90026020	TRUE	reported	MedicineITLab	2	TRUE			0.0933924	291	2.94905e-06	23263	TRUE	1.18654e-07		0.00443166	29.7708
rs4959583	A	C	A	C	-0.3181	0.0036	0.0224	0.0299	FALSE	FALSE	FALSE	enigma3-global-full-th	0.0029	0.2088	full_Thickness || id:enigma3-global-full-th	TRUE		MedicineITLab		6	1608845	23958	full_Thickness	full_Thickness || ||	ebi-cfmet338-GCST90026020	6	1608610	0.0583	4.851e-08	291	Sphingomyelin (d18:1/20:0, d16:1/22:0) levels || id:ebi-cfmet338-GCST90026020	TRUE	reported	MedicineITLab	2	TRUE			0.0933924	291	6.43231e-05	23958	TRUE	2.10105e-07		0.00443166	29.7708
rs4959583	A	C	A	C	-0.3181	-0.01163	0.0224	0.03401	FALSE	FALSE	FALSE	GWAS_CP_all	0.00912	0.202	outcome	TRUE	reported	textfile							ebi-cfmet338-GCST90026020	6	1608610	0.0583	4.851e-08	291	Sphingomyelin (d18:1/20:0, d16:1/22:0) levels || id:ebi-cfmet338-GCST90026020	TRUE	reported	MedicineITLab	2	TRUE			0.0933924	291			TRUE		FALSE	0.00443166	29.7708
rs4959583	A	C	A	C	-0.3181	-0.00774598	0.0224	0.0239817	FALSE	FALSE	FALSE	ukb-r2-20016_irnt	0.0133295	0.561163	Fluid intelligence score || id:ukb-r2-20016_irnt	TRUE		MedicineITLab		6	1608845	117131	Fluid intelligence score	Fluid intelligence score || ||	ebi-cfmet338-GCST90026020	6	1608610	0.0583	4.851e-08	291	Sphingomyelin (d18:1/20:0, d16:1/22:0) levels || id:ebi-cfmet338-GCST90026020	TRUE	reported	MedicineITLab	2	TRUE			0.0933924	291	2.8831e-06	117131	TRUE	1.02616e-07		0.00443166	29.7708
rs4959583	A	C	A	C	-0.3181	0.00323801	0.0224	0.0240126	FALSE	FALSE	FALSE	ukb-r2-20018	0.00675112	0.631494	Prospective memory result || id:ukb-r2-20018	TRUE		MedicineITLab		6	1608845	119729	Prospective memory result	Prospective memory result || ||	ebi-cfmet338-GCST90026020	6	1608610	0.0583	4.851e-08	291	Sphingomyelin (d18:1/20:0, d16:1/22:0) levels || id:ebi-cfmet338-GCST90026020	TRUE	reported	MedicineITLab	2	TRUE			0.0933924	291	1.92137e-06	119729	TRUE	9.95977e-08		0.00443166	29.7708
rs76659511	T	C	T	C	0.4567	-0.0131592	0.0061	0.010149	FALSE	FALSE	FALSE	ebi-hbm83-GCST90085843	0.00970303	0.175039	Left parahippocampal volume (UKB data field 26803) || id:ebi-hbm83-GCST90085843	TRUE		MedicineITLab		13	81299948	36778	Left parahippocampal volume (UKB data field 26803)	Left parahippocampal volume (UKB data field 26803) || ||	ebi-cfmet338-GCST90026052	13	80725813	0.0837	4.909e-08	291	1-palmitoyl-2-arachidonoyl-gpc (16:0/20:4n6) levels || id:ebi-cfmet338-GCST90026052	TRUE	reported	MedicineITLab	2	TRUE			0.0933965	291	5.00101e-05	36778	TRUE	1.81741e-07		0.00252909	29.7722
rs76659511	T	C	T	C	0.4567	-0.00918813	0.0061	0.010149	FALSE	FALSE	FALSE	ebi-hbm83-GCST90085884	0.008314	0.2691	Right parahippocampal volume (UKB data field 26904) || id:ebi-hbm83-GCST90085884	TRUE		MedicineITLab		13	81299948	36778	Right parahippocampal volume (UKB data field 26904)	Right parahippocampal volume (UKB data field 26904) || ||	ebi-cfmet338-GCST90026052	13	80725813	0.0837	4.909e-08	291	1-palmitoyl-2-arachidonoyl-gpc (16:0/20:4n6) levels || id:ebi-cfmet338-GCST90026052	TRUE	reported	MedicineITLab	2	TRUE			0.0933965	291	3.3209e-05	36778	TRUE	1.61243e-07		0.00252909	29.7722
rs76659511	T	C	T	C	0.4567	0.0203269	0.0061	0.0112	FALSE	FALSE	FALSE	enigma3-global-full-sa	0.0403131	0.6141	full_SurfArea || id:enigma3-global-full-sa	TRUE		MedicineITLab		13	81299948	27783	full_SurfArea	full_SurfArea || ||	ebi-cfmet338-GCST90026052	13	80725813	0.0837	4.909e-08	291	1-palmitoyl-2-arachidonoyl-gpc (16:0/20:4n6) levels || id:ebi-cfmet338-GCST90026052	TRUE	reported	MedicineITLab	2	TRUE			0.0933965	291	9.15162e-06	27783	TRUE	1.29978e-07		0.00252909	29.7722
rs76659511	T	C	T	C	0.4567	-0.0019	0.0061	0.0115	FALSE	FALSE	FALSE	enigma3-global-full-th	0.004	0.6309	full_Thickness || id:enigma3-global-full-th	TRUE		MedicineITLab		13	81299948	27781	full_Thickness	full_Thickness || ||	ebi-cfmet338-GCST90026052	13	80725813	0.0837	4.909e-08	291	1-palmitoyl-2-arachidonoyl-gpc (16:0/20:4n6) levels || id:ebi-cfmet338-GCST90026052	TRUE	reported	MedicineITLab	2	TRUE			0.0933965	291	8.12208e-06	27781	TRUE	1.27898e-07		0.00252909	29.7722
rs76659511	T	C	T	C	0.4567	-0.01246	0.0061	0.01361	FALSE	FALSE	FALSE	GWAS_CP_all	0.01449	0.39	outcome	TRUE	reported	textfile							ebi-cfmet338-GCST90026052	13	80725813	0.0837	4.909e-08	291	1-palmitoyl-2-arachidonoyl-gpc (16:0/20:4n6) levels || id:ebi-cfmet338-GCST90026052	TRUE	reported	MedicineITLab	2	TRUE			0.0933965	291			TRUE		FALSE	0.00252909	29.7722
rs76659511	T	C	T	C	0.4567	-0.0116519	0.0061	0.0104314	FALSE	FALSE	FALSE	ukb-r2-20016_irnt	0.0202058	0.564168	Fluid intelligence score || id:ukb-r2-20016_irnt	TRUE		MedicineITLab		13	81299948	117131	Fluid intelligence score	Fluid intelligence score || ||	ebi-cfmet338-GCST90026052	13	80725813	0.0837	4.909e-08	291	1-palmitoyl-2-arachidonoyl-gpc (16:0/20:4n6) levels || id:ebi-cfmet338-GCST90026052	TRUE	reported	MedicineITLab	2	TRUE			0.0933965	291	2.83907e-06	117131	TRUE	1.02422e-07		0.00252909	29.7722
rs76659511	T	C	T	C	0.4567	-0.00191735	0.0061	0.0104497	FALSE	FALSE	FALSE	ukb-r2-20018	0.0102318	0.851354	Prospective memory result || id:ukb-r2-20018	TRUE		MedicineITLab		13	81299948	119729	Prospective memory result	Prospective memory result || ||	ebi-cfmet338-GCST90026052	13	80725813	0.0837	4.909e-08	291	1-palmitoyl-2-arachidonoyl-gpc (16:0/20:4n6) levels || id:ebi-cfmet338-GCST90026052	TRUE	reported	MedicineITLab	2	TRUE			0.0933965	291	2.93296e-07	119729	TRUE	9.19792e-08		0.00252909	29.7722
rs62240110	G	C	G	C	0.2821	0.004219	0.014	0.023394	FALSE	TRUE	FALSE	ebi-hbm83-GCST90085843	0.00745041	0.571205	Left parahippocampal volume (UKB data field 26803) || id:ebi-hbm83-GCST90085843	TRUE		MedicineITLab		22	43188083	36778	Left parahippocampal volume (UKB data field 26803)	Left parahippocampal volume (UKB data field 26803) || ||	ebi-cfmet338-GCST90026060	22	42792077	0.0517	4.821e-08	291	1-stearoyl-2-arachidonoyl-gpc (18:0/20:4) levels || id:ebi-cfmet338-GCST90026060	TRUE	reported	MedicineITLab	2	TRUE			0.0933992	291	8.71947e-06	36778	TRUE	1.24462e-07		0.00219706	29.7732
rs62240110	G	C	G	C	0.2821	-0.00719776	0.014	0.023394	FALSE	TRUE	FALSE	ebi-hbm83-GCST90085884	0.00772353	0.351373	Right parahippocampal volume (UKB data field 26904) || id:ebi-hbm83-GCST90085884	TRUE		MedicineITLab		22	43188083	36778	Right parahippocampal volume (UKB data field 26904)	Right parahippocampal volume (UKB data field 26904) || ||	ebi-cfmet338-GCST90026060	22	42792077	0.0517	4.821e-08	291	1-stearoyl-2-arachidonoyl-gpc (18:0/20:4) levels || id:ebi-cfmet338-GCST90026060	TRUE	reported	MedicineITLab	2	TRUE			0.0933992	291	2.3615e-05	36778	TRUE	1.48357e-07		0.00219706	29.7732
rs62240110	G	C	G	C	0.2821	0.0273879	0.014	0.0243	FALSE	TRUE	FALSE	enigma3-global-full-sa	0.0305175	0.3695	full_SurfArea || id:enigma3-global-full-sa	TRUE		MedicineITLab		22	43188083	22645	full_SurfArea	full_SurfArea || ||	ebi-cfmet338-GCST90026060	22	42792077	0.0517	4.821e-08	291	1-stearoyl-2-arachidonoyl-gpc (18:0/20:4) levels || id:ebi-cfmet338-GCST90026060	TRUE	reported	MedicineITLab	2	TRUE			0.0933992	291	3.55689e-05	22645	TRUE	1.75796e-07		0.00219706	29.7732
rs62240110	G	C	G	C	0.2821	-0.0017	0.014	0.0242	FALSE	TRUE	FALSE	enigma3-global-full-th	0.0032	0.5978	full_Thickness || id:enigma3-global-full-th	TRUE		MedicineITLab		22	43188083	22642	full_Thickness	full_Thickness || ||	ebi-cfmet338-GCST90026060	22	42792077	0.0517	4.821e-08	291	1-stearoyl-2-arachidonoyl-gpc (18:0/20:4) levels || id:ebi-cfmet338-GCST90026060	TRUE	reported	MedicineITLab	2	TRUE			0.0933992	291	1.24657e-05	22642	TRUE	1.40728e-07		0.00219706	29.7732
rs62240110	G	C	G	C	0.2821	0.00882	0.014	0.02721	FALSE	TRUE	FALSE	GWAS_CP_all	0.00958	0.357	outcome	TRUE	reported	textfile							ebi-cfmet338-GCST90026060	22	42792077	0.0517	4.821e-08	291	1-stearoyl-2-arachidonoyl-gpc (18:0/20:4) levels || id:ebi-cfmet338-GCST90026060	TRUE	reported	MedicineITLab	2	TRUE			0.0933992	291			TRUE		FALSE	0.00219706	29.7732
rs62240110	G	C	G	C	0.2821	0.017108	0.014	0.0229319	FALSE	TRUE	FALSE	ukb-r2-20016_irnt	0.0140378	0.222959	Fluid intelligence score || id:ukb-r2-20016_irnt	TRUE		MedicineITLab		22	43188083	117131	Fluid intelligence score	Fluid intelligence score || ||	ebi-cfmet338-GCST90026060	22	42792077	0.0517	4.821e-08	291	1-stearoyl-2-arachidonoyl-gpc (18:0/20:4) levels || id:ebi-cfmet338-GCST90026060	TRUE	reported	MedicineITLab	2	TRUE			0.0933992	291	1.26803e-05	117131	TRUE	1.21876e-07		0.00219706	29.7732
rs62240110	G	C	G	C	0.2821	0.00626362	0.014	0.0228582	FALSE	TRUE	FALSE	ukb-r2-20018	0.00712463	0.379322	Prospective memory result || id:ukb-r2-20018	TRUE		MedicineITLab		22	43188083	119729	Prospective memory result	Prospective memory result || ||	ebi-cfmet338-GCST90026060	22	42792077	0.0517	4.821e-08	291	1-stearoyl-2-arachidonoyl-gpc (18:0/20:4) levels || id:ebi-cfmet338-GCST90026060	TRUE	reported	MedicineITLab	2	TRUE			0.0933992	291	6.45552e-06	119729	TRUE	1.10778e-07		0.00219706	29.7732
rs75663976	T	C	T	C	0.3514	-0.00470376	0.0105	0.007015	FALSE	FALSE	FALSE	ebi-hbm83-GCST90085843	0.00738301	0.524056	Left parahippocampal volume (UKB data field 26803) || id:ebi-hbm83-GCST90085843	TRUE		MedicineITLab		12	115999641	36778	Left parahippocampal volume (UKB data field 26803)	Left parahippocampal volume (UKB data field 26803) || ||	ebi-cfmet338-GCST90026052	12	115561836	0.0644	4.762e-08	291	1-palmitoyl-2-arachidonoyl-gpc (16:0/20:4n6) levels || id:ebi-cfmet338-GCST90026052	TRUE	reported	MedicineITLab	2	TRUE			0.0934005	291	1.10371e-05	36778	TRUE	1.28751e-07		0.00256589	29.7736
rs75663976	T	C	T	C	0.3514	0.00379866	0.0105	0.007015	FALSE	FALSE	FALSE	ebi-hbm83-GCST90085884	0.00758283	0.616402	Right parahippocampal volume (UKB data field 26904) || id:ebi-hbm83-GCST90085884	TRUE		MedicineITLab		12	115999641	36778	Right parahippocampal volume (UKB data field 26904)	Right parahippocampal volume (UKB data field 26904) || ||	ebi-cfmet338-GCST90026052	12	115561836	0.0644	4.762e-08	291	1-palmitoyl-2-arachidonoyl-gpc (16:0/20:4n6) levels || id:ebi-cfmet338-GCST90026052	TRUE	reported	MedicineITLab	2	TRUE			0.0934005	291	6.82387e-06	36778	TRUE	1.20579e-07		0.00256589	29.7736
rs75663976	T	C	T	C	0.3514	0.0247282	0.0105	0.0155	FALSE	FALSE	FALSE	enigma3-global-full-sa	0.0356768	0.4882	full_SurfArea || id:enigma3-global-full-sa	TRUE		MedicineITLab		12	115999641	25744	full_SurfArea	full_SurfArea || ||	ebi-cfmet338-GCST90026052	12	115561836	0.0644	4.762e-08	291	1-palmitoyl-2-arachidonoyl-gpc (16:0/20:4n6) levels || id:ebi-cfmet338-GCST90026052	TRUE	reported	MedicineITLab	2	TRUE			0.0934005	291	1.86621e-05	25744	TRUE	1.48022e-07		0.00256589	29.7736
rs75663976	T	C	T	C	0.3514	-0.0104	0.0105	0.015	FALSE	FALSE	FALSE	enigma3-global-full-th	0.0044	0.01821	full_Thickness || id:enigma3-global-full-th	TRUE		MedicineITLab		12	115999641	26440	full_Thickness	full_Thickness || ||	ebi-cfmet338-GCST90026052	12	115561836	0.0644	4.762e-08	291	1-palmitoyl-2-arachidonoyl-gpc (16:0/20:4n6) levels || id:ebi-cfmet338-GCST90026052	TRUE	reported	MedicineITLab	2	TRUE			0.0934005	291	0.000211272	26440	TRUE	3.70873e-07		0.00256589	29.7736
rs75663976	T	C	T	C	0.3514	-0.00212	0.0105	0.0119	FALSE	FALSE	FALSE	GWAS_CP_all	0.0181	0.907	outcome	TRUE	reported	textfile							ebi-cfmet338-GCST90026052	12	115561836	0.0644	4.762e-08	291	1-palmitoyl-2-arachidonoyl-gpc (16:0/20:4n6) levels || id:ebi-cfmet338-GCST90026052	TRUE	reported	MedicineITLab	2	TRUE			0.0934005	291			TRUE		FALSE	0.00256589	29.7736
rs75663976	T	C	T	C	0.3514	0.00793142	0.0105	0.00636894	FALSE	FALSE	FALSE	ukb-r2-20016_irnt	0.0256412	0.757076	Fluid intelligence score || id:ukb-r2-20016_irnt	TRUE		MedicineITLab		12	115999641	117131	Fluid intelligence score	Fluid intelligence score || ||	ebi-cfmet338-GCST90026052	12	115561836	0.0644	4.762e-08	291	1-palmitoyl-2-arachidonoyl-gpc (16:0/20:4n6) levels || id:ebi-cfmet338-GCST90026052	TRUE	reported	MedicineITLab	2	TRUE			0.0934005	291	8.16884e-07	117131	TRUE	9.51569e-08		0.00256589	29.7736
rs75663976	T	C	T	C	0.3514	-0.0135858	0.0105	0.00635602	FALSE	FALSE	FALSE	ukb-r2-20018	0.0130071	0.296261	Prospective memory result || id:ukb-r2-20018	TRUE		MedicineITLab		12	115999641	119729	Prospective memory result	Prospective memory result || ||	ebi-cfmet338-GCST90026052	12	115561836	0.0644	4.762e-08	291	1-palmitoyl-2-arachidonoyl-gpc (16:0/20:4n6) levels || id:ebi-cfmet338-GCST90026052	TRUE	reported	MedicineITLab	2	TRUE			0.0934005	291	9.11199e-06	119729	TRUE	1.15782e-07		0.00256589	29.7736
rs17187127	T	C	T	C	-0.4207	0.0439377	0.0053	0.0084	FALSE	FALSE	FALSE	enigma3-global-full-sa	0.0504084	0.3834	full_SurfArea || id:enigma3-global-full-sa	TRUE		MedicineITLab		1	208298898	23625	full_SurfArea	full_SurfArea || ||	ebi-cfmet338-GCST90026050	1	208125553	0.0771	4.784e-08	291	1-myristoyl-2-palmitoyl-gpc (14:0/16:0) levels || id:ebi-cfmet338-GCST90026050	TRUE	reported	MedicineITLab	2	TRUE			0.0934014	291	3.21603e-05	23625	TRUE	1.69846e-07		0.00186613	29.7739
rs17187127	T	C	T	C	-0.4207	0.0027	0.0053	0.0084	FALSE	FALSE	FALSE	enigma3-global-full-th	0.0054	0.6212	full_Thickness || id:enigma3-global-full-th	TRUE		MedicineITLab		1	208298898	24321	full_Thickness	full_Thickness || ||	ebi-cfmet338-GCST90026050	1	208125553	0.0771	4.784e-08	291	1-myristoyl-2-palmitoyl-gpc (14:0/16:0) levels || id:ebi-cfmet338-GCST90026050	TRUE	reported	MedicineITLab	2	TRUE			0.0934014	291	1.02799e-05	24321	TRUE	1.34857e-07		0.00186613	29.7739
rs17187127	T	C	T	C	-0.4207	-0.00842	0.0053	0.0102	FALSE	FALSE	FALSE	GWAS_CP_all	0.01746	0.63	outcome	TRUE	reported	textfile							ebi-cfmet338-GCST90026050	1	208125553	0.0771	4.784e-08	291	1-myristoyl-2-palmitoyl-gpc (14:0/16:0) levels || id:ebi-cfmet338-GCST90026050	TRUE	reported	MedicineITLab	2	TRUE			0.0934014	291			TRUE		FALSE	0.00186613	29.7739
rs17187127	T	C	T	C	-0.4207	-0.0106098	0.0053	0.00560484	FALSE	FALSE	FALSE	ukb-r2-20016_irnt	0.0272729	0.69726	Fluid intelligence score || id:ukb-r2-20016_irnt	TRUE		MedicineITLab		1	208298898	117131	Fluid intelligence score	Fluid intelligence score || ||	ebi-cfmet338-GCST90026050	1	208125553	0.0771	4.784e-08	291	1-myristoyl-2-palmitoyl-gpc (14:0/16:0) levels || id:ebi-cfmet338-GCST90026050	TRUE	reported	MedicineITLab	2	TRUE			0.0934014	291	1.29207e-06	117131	TRUE	9.72348e-08		0.00186613	29.7739
rs17187127	T	C	T	C	-0.4207	-0.012508	0.0053	0.00561268	FALSE	FALSE	FALSE	ukb-r2-20018	0.0138016	0.364795	Prospective memory result || id:ukb-r2-20018	TRUE		MedicineITLab		1	208298898	119729	Prospective memory result	Prospective memory result || ||	ebi-cfmet338-GCST90026050	1	208125553	0.0771	4.784e-08	291	1-myristoyl-2-palmitoyl-gpc (14:0/16:0) levels || id:ebi-cfmet338-GCST90026050	TRUE	reported	MedicineITLab	2	TRUE			0.0934014	291	6.85996e-06	119729	TRUE	1.11547e-07		0.00186613	29.7739
rs62171043	C	T	C	T	-0.1135	-0.00397737	0.0206	0.027058	FALSE	FALSE	FALSE	ebi-hbm83-GCST90085843	0.00751637	0.596694	Left parahippocampal volume (UKB data field 26803) || id:ebi-hbm83-GCST90085843	TRUE		MedicineITLab		2	125165481	36778	Left parahippocampal volume (UKB data field 26803)	Left parahippocampal volume (UKB data field 26803) || ||	ebi-cfmet338-GCST90026243	2	124407904	0.0208	4.679e-08	291	Oxalate (ethanedioate) levels || id:ebi-cfmet338-GCST90026243	TRUE	reported	MedicineITLab	2	TRUE			0.093407	291	7.61392e-06	36778	TRUE	1.22097e-07		0.000519815	29.7759
rs62171043	C	T	C	T	-0.1135	-0.0212204	0.0206	0.027058	FALSE	FALSE	FALSE	ebi-hbm83-GCST90085884	0.0126571	0.0936268	Right parahippocampal volume (UKB data field 26904) || id:ebi-hbm83-GCST90085884	TRUE		MedicineITLab		2	125165481	36778	Right parahippocampal volume (UKB data field 26904)	Right parahippocampal volume (UKB data field 26904) || ||	ebi-cfmet338-GCST90026243	2	124407904	0.0208	4.679e-08	291	Oxalate (ethanedioate) levels || id:ebi-cfmet338-GCST90026243	TRUE	reported	MedicineITLab	2	TRUE			0.093407	291	7.64269e-05	36778	TRUE	2.11215e-07		0.000519815	29.7759
rs62171043	C	T	C	T	-0.1135	-0.0133394	0.0206	0.0224	FALSE	FALSE	FALSE	enigma3-global-full-sa	0.0276409	0.6294	full_SurfArea || id:enigma3-global-full-sa	TRUE		MedicineITLab		2	125165481	29887	full_SurfArea	full_SurfArea || ||	ebi-cfmet338-GCST90026243	2	124407904	0.0208	4.679e-08	291	Oxalate (ethanedioate) levels || id:ebi-cfmet338-GCST90026243	TRUE	reported	MedicineITLab	2	TRUE			0.093407	291	7.79313e-06	29887	TRUE	1.25671e-07		0.000519815	29.7759
rs62171043	C	T	C	T	-0.1135	-0.0026	0.0206	0.0222	FALSE	FALSE	FALSE	enigma3-global-full-th	0.0031	0.4121	full_Thickness || id:enigma3-global-full-th	TRUE		MedicineITLab		2	125165481	30583	full_Thickness	full_Thickness || ||	ebi-cfmet338-GCST90026243	2	124407904	0.0208	4.679e-08	291	Oxalate (ethanedioate) levels || id:ebi-cfmet338-GCST90026243	TRUE	reported	MedicineITLab	2	TRUE			0.093407	291	2.30018e-05	30583	TRUE	1.50648e-07		0.000519815	29.7759
rs62171043	C	T	C	T	-0.1135	0.00544	0.0206	0.02891	FALSE	FALSE	FALSE	GWAS_CP_all	0.00881	0.537	outcome	TRUE	reported	textfile							ebi-cfmet338-GCST90026243	2	124407904	0.0208	4.679e-08	291	Oxalate (ethanedioate) levels || id:ebi-cfmet338-GCST90026243	TRUE	reported	MedicineITLab	2	TRUE			0.093407	291			TRUE		FALSE	0.000519815	29.7759
rs62171043	C	T	C	T	-0.1135	0.0107462	0.0206	0.0264053	FALSE	FALSE	FALSE	ukb-r2-20016_irnt	0.0131145	0.412554	Fluid intelligence score || id:ukb-r2-20016_irnt	TRUE		MedicineITLab		2	125165481	117131	Fluid intelligence score	Fluid intelligence score || ||	ebi-cfmet338-GCST90026243	2	124407904	0.0208	4.679e-08	291	Oxalate (ethanedioate) levels || id:ebi-cfmet338-GCST90026243	TRUE	reported	MedicineITLab	2	TRUE			0.093407	291	5.73244e-06	117131	TRUE	1.09221e-07		0.000519815	29.7759
rs62171043	C	T	C	T	-0.1135	-0.0127013	0.0206	0.0264429	FALSE	FALSE	FALSE	ukb-r2-20018	0.00663889	0.0557297	Prospective memory result || id:ukb-r2-20018	TRUE		MedicineITLab		2	125165481	119729	Prospective memory result	Prospective memory result || ||	ebi-cfmet338-GCST90026243	2	124407904	0.0208	4.679e-08	291	Oxalate (ethanedioate) levels || id:ebi-cfmet338-GCST90026243	TRUE	reported	MedicineITLab	2	TRUE			0.093407	291	3.05703e-05	119729	TRUE	1.45885e-07		0.000519815	29.7759
rs78291374	A	G	A	G	0.1708	-0.00458464	0.0458	0.055867	FALSE	FALSE	FALSE	ebi-hbm83-GCST90085843	0.00739276	0.535158	Left parahippocampal volume (UKB data field 26803) || id:ebi-hbm83-GCST90085843	TRUE		MedicineITLab		18	4055462	36778	Left parahippocampal volume (UKB data field 26803)	Left parahippocampal volume (UKB data field 26803) || ||	ebi-cfmet338-GCST90026150	18	4055462	0.0313	4.584e-08	291	Diglycerol levels || id:ebi-cfmet338-GCST90026150	TRUE	reported	MedicineITLab	2	TRUE			0.0934113	291	1.04575e-05	36778	TRUE	1.27476e-07		0.00254983	29.7774
rs78291374	A	G	A	G	0.1708	0.00277683	0.0458	0.055867	FALSE	FALSE	FALSE	ebi-hbm83-GCST90085884	0.00842383	0.74167	Right parahippocampal volume (UKB data field 26904) || id:ebi-hbm83-GCST90085884	TRUE		MedicineITLab		18	4055462	36778	Right parahippocampal volume (UKB data field 26904)	Right parahippocampal volume (UKB data field 26904) || ||	ebi-cfmet338-GCST90026150	18	4055462	0.0313	4.584e-08	291	Diglycerol levels || id:ebi-cfmet338-GCST90026150	TRUE	reported	MedicineITLab	2	TRUE			0.0934113	291	2.95471e-06	36778	TRUE	1.10806e-07		0.00254983	29.7774
rs78291374	A	G	A	G	0.1708	-0.0256853	0.0458	0.0557	FALSE	FALSE	FALSE	enigma3-global-full-sa	0.0180369	0.1544	full_SurfArea || id:enigma3-global-full-sa	TRUE		MedicineITLab		18	4055462	29220	full_SurfArea	full_SurfArea || ||	ebi-cfmet338-GCST90026150	18	4055462	0.0313	4.584e-08	291	Diglycerol levels || id:ebi-cfmet338-GCST90026150	TRUE	reported	MedicineITLab	2	TRUE			0.0934113	291	6.94006e-05	29220	TRUE	2.09101e-07		0.00254983	29.7774
rs78291374	A	G	A	G	0.1708	-0.0019	0.0458	0.0556	FALSE	FALSE	FALSE	enigma3-global-full-th	0.0018	0.2844	full_Thickness || id:enigma3-global-full-th	TRUE		MedicineITLab		18	4055462	29916	full_Thickness	full_Thickness || ||	ebi-cfmet338-GCST90026150	18	4055462	0.0313	4.584e-08	291	Diglycerol levels || id:ebi-cfmet338-GCST90026150	TRUE	reported	MedicineITLab	2	TRUE			0.0934113	291	3.72453e-05	29916	TRUE	1.70174e-07		0.00254983	29.7774
rs78291374	A	G	A	G	0.1708	-0.007	0.0458	0.06633	FALSE	FALSE	FALSE	GWAS_CP_all	0.00619	0.259	outcome	TRUE	reported	textfile							ebi-cfmet338-GCST90026150	18	4055462	0.0313	4.584e-08	291	Diglycerol levels || id:ebi-cfmet338-GCST90026150	TRUE	reported	MedicineITLab	2	TRUE			0.0934113	291			TRUE		FALSE	0.00254983	29.7774
rs78291374	A	G	A	G	0.1708	-0.0163531	0.0458	0.0548664	FALSE	FALSE	FALSE	ukb-r2-20016_irnt	0.00914637	0.0737898	Fluid intelligence score || id:ukb-r2-20016_irnt	TRUE		MedicineITLab		18	4055462	117131	Fluid intelligence score	Fluid intelligence score || ||	ebi-cfmet338-GCST90026150	18	4055462	0.0313	4.584e-08	291	Diglycerol levels || id:ebi-cfmet338-GCST90026150	TRUE	reported	MedicineITLab	2	TRUE			0.0934113	291	2.72914e-05	117131	TRUE	1.41848e-07		0.00254983	29.7774
rs78291374	A	G	A	G	0.1708	-0.00598003	0.0458	0.0547244	FALSE	FALSE	FALSE	ukb-r2-20018	0.00464041	0.19751	Prospective memory result || id:ukb-r2-20018	TRUE		MedicineITLab		18	4055462	119729	Prospective memory result	Prospective memory result || ||	ebi-cfmet338-GCST90026150	18	4055462	0.0313	4.584e-08	291	Diglycerol levels || id:ebi-cfmet338-GCST90026150	TRUE	reported	MedicineITLab	2	TRUE			0.0934113	291	1.38706e-05	119729	TRUE	1.2339e-07		0.00254983	29.7774
rs114031266	C	T	C	T	0.7897	-0.056534	0.0155	0.014951	FALSE	FALSE	FALSE	ebi-hbm83-GCST90085843	0.0247976	0.0226183	Left parahippocampal volume (UKB data field 26803) || id:ebi-hbm83-GCST90085843	TRUE		MedicineITLab		2	55385338	36778	Left parahippocampal volume (UKB data field 26803)	Left parahippocampal volume (UKB data field 26803) || ||	ebi-cfmet338-GCST90026076	2	55158202	0.1447	4.861e-08	291	2-piperidinone levels || id:ebi-cfmet338-GCST90026076	TRUE	reported	MedicineITLab	2	TRUE			0.0934309	291	0.00014131	36778	TRUE	2.79545e-07		0.0190328	29.7843
rs114031266	C	T	C	T	0.7897	-0.014317	0.0155	0.014951	FALSE	FALSE	FALSE	ebi-hbm83-GCST90085884	0.0101254	0.157369	Right parahippocampal volume (UKB data field 26904) || id:ebi-hbm83-GCST90085884	TRUE		MedicineITLab		2	55385338	36778	Right parahippocampal volume (UKB data field 26904)	Right parahippocampal volume (UKB data field 26904) || ||	ebi-cfmet338-GCST90026076	2	55158202	0.1447	4.861e-08	291	2-piperidinone levels || id:ebi-cfmet338-GCST90026076	TRUE	reported	MedicineITLab	2	TRUE			0.0934309	291	5.43617e-05	36778	TRUE	1.85751e-07		0.0190328	29.7843
rs114031266	C	T	C	T	0.7897	0.0362523	0.0155	0.0172	FALSE	FALSE	FALSE	enigma3-global-full-sa	0.0306941	0.2376	full_SurfArea || id:enigma3-global-full-sa	TRUE		MedicineITLab		2	55385338	31396	full_SurfArea	full_SurfArea || ||	ebi-cfmet338-GCST90026076	2	55158202	0.1447	4.861e-08	291	2-piperidinone levels || id:ebi-cfmet338-GCST90026076	TRUE	reported	MedicineITLab	2	TRUE			0.0934309	291	4.44319e-05	31396	TRUE	1.77441e-07		0.0190328	29.7843
rs114031266	C	T	C	T	0.7897	-0.0047	0.0155	0.0173	FALSE	FALSE	FALSE	enigma3-global-full-th	0.0031	0.129	full_Thickness || id:enigma3-global-full-th	TRUE		MedicineITLab		2	55385338	32092	full_Thickness	full_Thickness || ||	ebi-cfmet338-GCST90026076	2	55158202	0.1447	4.861e-08	291	2-piperidinone levels || id:ebi-cfmet338-GCST90026076	TRUE	reported	MedicineITLab	2	TRUE			0.0934309	291	7.16261e-05	32092	TRUE	2.08399e-07		0.0190328	29.7843
rs114031266	C	T	C	T	0.7897	-0.02329	0.0155	0.0119	FALSE	FALSE	FALSE	GWAS_CP_all	0.0117	0.0465	outcome	TRUE	reported	textfile							ebi-cfmet338-GCST90026076	2	55158202	0.1447	4.861e-08	291	2-piperidinone levels || id:ebi-cfmet338-GCST90026076	TRUE	reported	MedicineITLab	2	TRUE			0.0934309	291			TRUE		FALSE	0.0190328	29.7843
rs114031266	C	T	C	T	0.7897	-0.0296805	0.0155	0.0150415	FALSE	FALSE	FALSE	ukb-r2-20016_irnt	0.01692	0.0794038	Fluid intelligence score || id:ukb-r2-20016_irnt	TRUE		MedicineITLab		2	55385338	117131	Fluid intelligence score	Fluid intelligence score || ||	ebi-cfmet338-GCST90026076	2	55158202	0.1447	4.861e-08	291	2-piperidinone levels || id:ebi-cfmet338-GCST90026076	TRUE	reported	MedicineITLab	2	TRUE			0.0934309	291	2.62704e-05	117131	TRUE	1.40107e-07		0.0190328	29.7843
rs114031266	C	T	C	T	0.7897	-0.00873902	0.0155	0.0150663	FALSE	FALSE	FALSE	ukb-r2-20018	0.00856305	0.30747	Prospective memory result || id:ukb-r2-20018	TRUE		MedicineITLab		2	55385338	119729	Prospective memory result	Prospective memory result || ||	ebi-cfmet338-GCST90026076	2	55158202	0.1447	4.861e-08	291	2-piperidinone levels || id:ebi-cfmet338-GCST90026076	TRUE	reported	MedicineITLab	2	TRUE			0.0934309	291	8.69907e-06	119729	TRUE	1.14457e-07		0.0190328	29.7843
rs73229733	G	A	G	A	0.1168	0.0596255	0.0209	0.023262	FALSE	FALSE	FALSE	ebi-hbm83-GCST90085843	0.0258043	0.0208502	Left parahippocampal volume (UKB data field 26803) || id:ebi-hbm83-GCST90085843	TRUE		MedicineITLab		4	39991122	36778	Left parahippocampal volume (UKB data field 26803)	Left parahippocampal volume (UKB data field 26803) || ||	ebi-cfmet338-GCST90026169	4	39989502	0.0214	4.939e-08	291	Glutamate levels || id:ebi-cfmet338-GCST90026169	TRUE	reported	MedicineITLab	2	TRUE			0.0934447	291	0.000145162	36778	TRUE	2.82984e-07		0.000558327	29.7892
rs73229733	G	A	G	A	0.1168	0.035029	0.0209	0.023262	FALSE	FALSE	FALSE	ebi-hbm83-GCST90085884	0.0175689	0.0461743	Right parahippocampal volume (UKB data field 26904) || id:ebi-hbm83-GCST90085884	TRUE		MedicineITLab		4	39991122	36778	Right parahippocampal volume (UKB data field 26904)	Right parahippocampal volume (UKB data field 26904) || ||	ebi-cfmet338-GCST90026169	4	39989502	0.0214	4.939e-08	291	Glutamate levels || id:ebi-cfmet338-GCST90026169	TRUE	reported	MedicineITLab	2	TRUE			0.0934447	291	0.000108082	36778	TRUE	2.4384e-07		0.000558327	29.7892
rs73229733	G	A	G	A	0.1168	-0.0190426	0.0209	0.0253	FALSE	FALSE	FALSE	enigma3-global-full-sa	0.025082	0.4477	full_SurfArea || id:enigma3-global-full-sa	TRUE		MedicineITLab		4	39991122	32231	full_SurfArea	full_SurfArea || ||	ebi-cfmet338-GCST90026169	4	39989502	0.0214	4.939e-08	291	Glutamate levels || id:ebi-cfmet338-GCST90026169	TRUE	reported	MedicineITLab	2	TRUE			0.0934447	291	1.78843e-05	32231	TRUE	1.41148e-07		0.000558327	29.7892
rs73229733	G	A	G	A	0.1168	0.0038	0.0209	0.026	FALSE	FALSE	FALSE	enigma3-global-full-th	0.0024	0.1149	full_Thickness || id:enigma3-global-full-th	TRUE		MedicineITLab		4	39991122	32927	full_Thickness	full_Thickness || ||	ebi-cfmet338-GCST90026169	4	39989502	0.0214	4.939e-08	291	Glutamate levels || id:ebi-cfmet338-GCST90026169	TRUE	reported	MedicineITLab	2	TRUE			0.0934447	291	7.61353e-05	32927	TRUE	2.12268e-07		0.000558327	29.7892
rs73229733	G	A	G	A	0.1168	0.0176	0.0209	0.008503	FALSE	FALSE	FALSE	GWAS_CP_all	0.00949	0.0637	outcome	TRUE	reported	textfile							ebi-cfmet338-GCST90026169	4	39989502	0.0214	4.939e-08	291	Glutamate levels || id:ebi-cfmet338-GCST90026169	TRUE	reported	MedicineITLab	2	TRUE			0.0934447	291			TRUE		FALSE	0.000558327	29.7892
rs73229733	G	A	G	A	0.1168	0.00781157	0.0209	0.0231938	FALSE	FALSE	FALSE	ukb-r2-20016_irnt	0.0135991	0.565686	Fluid intelligence score || id:ukb-r2-20016_irnt	TRUE		MedicineITLab		4	39991122	117131	Fluid intelligence score	Fluid intelligence score || ||	ebi-cfmet338-GCST90026169	4	39989502	0.0214	4.939e-08	291	Glutamate levels || id:ebi-cfmet338-GCST90026169	TRUE	reported	MedicineITLab	2	TRUE			0.0934447	291	2.81702e-06	117131	TRUE	1.01533e-07		0.000558327	29.7892
rs73229733	G	A	G	A	0.1168	-0.00212467	0.0209	0.0232569	FALSE	FALSE	FALSE	ukb-r2-20018	0.00688285	0.757558	Prospective memory result || id:ukb-r2-20018	TRUE		MedicineITLab		4	39991122	119729	Prospective memory result	Prospective memory result || ||	ebi-cfmet338-GCST90026169	4	39989502	0.0214	4.939e-08	291	Glutamate levels || id:ebi-cfmet338-GCST90026169	TRUE	reported	MedicineITLab	2	TRUE			0.0934447	291	7.95892e-07	119729	TRUE	9.42744e-08		0.000558327	29.7892
rs115681122	G	A	G	A	-0.7494	0.00237782	0.0035	0.011235	FALSE	FALSE	FALSE	ebi-hbm83-GCST90085843	0.00912333	0.794377	Left parahippocampal volume (UKB data field 26803) || id:ebi-hbm83-GCST90085843	TRUE		MedicineITLab		3	57282916	36778	Left parahippocampal volume (UKB data field 26803)	Left parahippocampal volume (UKB data field 26803) || ||	ebi-cfmet338-GCST90026200	3	57248888	0.1373	4.82e-08	291	Methylmalonate (mma) levels || id:ebi-cfmet338-GCST90026200	TRUE	reported	MedicineITLab	2	TRUE			0.0934502	291	1.84707e-06	36778	TRUE	1.06473e-07		0.00391744	29.7911
rs115681122	G	A	G	A	-0.7494	-0.00935143	0.0035	0.011235	FALSE	FALSE	FALSE	ebi-hbm83-GCST90085884	0.00836742	0.26374	Right parahippocampal volume (UKB data field 26904) || id:ebi-hbm83-GCST90085884	TRUE		MedicineITLab		3	57282916	36778	Right parahippocampal volume (UKB data field 26904)	Right parahippocampal volume (UKB data field 26904) || ||	ebi-cfmet338-GCST90026200	3	57248888	0.1373	4.82e-08	291	Methylmalonate (mma) levels || id:ebi-cfmet338-GCST90026200	TRUE	reported	MedicineITLab	2	TRUE			0.0934502	291	3.3962e-05	36778	TRUE	1.60773e-07		0.00391744	29.7911
rs115681122	G	A	G	A	-0.7494	-0.015007	0.0035	0.0149	FALSE	FALSE	FALSE	enigma3-global-full-sa	0.0342848	0.6616	full_SurfArea || id:enigma3-global-full-sa	TRUE		MedicineITLab		3	57282916	28982	full_SurfArea	full_SurfArea || ||	ebi-cfmet338-GCST90026200	3	57248888	0.1373	4.82e-08	291	Methylmalonate (mma) levels || id:ebi-cfmet338-GCST90026200	TRUE	reported	MedicineITLab	2	TRUE			0.0934502	291	6.61127e-06	28982	TRUE	1.22787e-07		0.00391744	29.7911
rs115681122	G	A	G	A	-0.7494	-0.0041	0.0035	0.0148	FALSE	FALSE	FALSE	enigma3-global-full-th	0.0036	0.2576	full_Thickness || id:enigma3-global-full-th	TRUE		MedicineITLab		3	57282916	29678	full_Thickness	full_Thickness || ||	ebi-cfmet338-GCST90026200	3	57248888	0.1373	4.82e-08	291	Methylmalonate (mma) levels || id:ebi-cfmet338-GCST90026200	TRUE	reported	MedicineITLab	2	TRUE			0.0934502	291	4.37057e-05	29678	TRUE	1.77307e-07		0.00391744	29.7911
rs115681122	G	A	G	A	-0.7494	-0.00694	0.0035	0.0102	FALSE	FALSE	FALSE	GWAS_CP_all	0.01351	0.608	outcome	TRUE	reported	textfile							ebi-cfmet338-GCST90026200	3	57248888	0.1373	4.82e-08	291	Methylmalonate (mma) levels || id:ebi-cfmet338-GCST90026200	TRUE	reported	MedicineITLab	2	TRUE			0.0934502	291			TRUE		FALSE	0.00391744	29.7911
rs115681122	G	A	G	A	-0.7494	-0.0189213	0.0035	0.0110917	FALSE	FALSE	FALSE	ukb-r2-20016_irnt	0.019832	0.340047	Fluid intelligence score || id:ukb-r2-20016_irnt	TRUE		MedicineITLab		3	57282916	117131	Fluid intelligence score	Fluid intelligence score || ||	ebi-cfmet338-GCST90026200	3	57248888	0.1373	4.82e-08	291	Methylmalonate (mma) levels || id:ebi-cfmet338-GCST90026200	TRUE	reported	MedicineITLab	2	TRUE			0.0934502	291	7.77143e-06	117131	TRUE	1.12473e-07		0.00391744	29.7911
rs115681122	G	A	G	A	-0.7494	0.00475052	0.0035	0.011072	FALSE	FALSE	FALSE	ukb-r2-20018	0.0100584	0.636718	Prospective memory result || id:ukb-r2-20018	TRUE		MedicineITLab		3	57282916	119729	Prospective memory result	Prospective memory result || ||	ebi-cfmet338-GCST90026200	3	57248888	0.1373	4.82e-08	291	Methylmalonate (mma) levels || id:ebi-cfmet338-GCST90026200	TRUE	reported	MedicineITLab	2	TRUE			0.0934502	291	1.86308e-06	119729	TRUE	9.84393e-08		0.00391744	29.7911
rs74618686	G	T	G	T	-0.5382	-0.00515114	0.0389	0.058608	FALSE	FALSE	FALSE	ebi-hbm83-GCST90085843	0.00737775	0.485054	Left parahippocampal volume (UKB data field 26803) || id:ebi-hbm83-GCST90085843	TRUE		MedicineITLab		10	4442148	36778	Left parahippocampal volume (UKB data field 26803)	Left parahippocampal volume (UKB data field 26803) || ||	ebi-cfmet338-GCST90026311	10	4399956	0.0986	4.867e-08	291	X-21733 levels || id:ebi-cfmet338-GCST90026311	TRUE	reported	MedicineITLab	2	TRUE			0.0934594	291	1.32553e-05	36778	TRUE	1.31298e-07		0.0216589	29.7943
rs74618686	G	T	G	T	-0.5382	-0.00534945	0.0389	0.058608	FALSE	FALSE	FALSE	ebi-hbm83-GCST90085884	0.00738861	0.469058	Right parahippocampal volume (UKB data field 26904) || id:ebi-hbm83-GCST90085884	TRUE		MedicineITLab		10	4442148	36778	Right parahippocampal volume (UKB data field 26904)	Right parahippocampal volume (UKB data field 26904) || ||	ebi-cfmet338-GCST90026311	10	4399956	0.0986	4.867e-08	291	X-21733 levels || id:ebi-cfmet338-GCST90026311	TRUE	reported	MedicineITLab	2	TRUE			0.0934594	291	1.42535e-05	36778	TRUE	1.32938e-07		0.0216589	29.7943
rs74618686	G	T	G	T	-0.5382	0.00415	0.0389	0.03741	FALSE	FALSE	FALSE	GWAS_CP_all	0.00616	0.5	outcome	TRUE	reported	textfile							ebi-cfmet338-GCST90026311	10	4399956	0.0986	4.867e-08	291	X-21733 levels || id:ebi-cfmet338-GCST90026311	TRUE	reported	MedicineITLab	2	TRUE			0.0934594	291			TRUE		FALSE	0.0216589	29.7943
rs74618686	G	T	G	T	-0.5382	0.015124	0.0389	0.0572991	FALSE	FALSE	FALSE	ukb-r2-20016_irnt	0.00878912	0.0852962	Fluid intelligence score || id:ukb-r2-20016_irnt	TRUE		MedicineITLab		10	4442148	117131	Fluid intelligence score	Fluid intelligence score || ||	ebi-cfmet338-GCST90026311	10	4399956	0.0986	4.867e-08	291	X-21733 levels || id:ebi-cfmet338-GCST90026311	TRUE	reported	MedicineITLab	2	TRUE			0.0934594	291	2.52794e-05	117131	TRUE	1.38192e-07		0.0216589	29.7943
rs74618686	G	T	G	T	-0.5382	-0.0118719	0.0389	0.0572752	FALSE	FALSE	FALSE	ukb-r2-20018	0.00445565	0.0077123	Prospective memory result || id:ukb-r2-20018	TRUE		MedicineITLab		10	4442148	119729	Prospective memory result	Prospective memory result || ||	ebi-cfmet338-GCST90026311	10	4399956	0.0986	4.867e-08	291	X-21733 levels || id:ebi-cfmet338-GCST90026311	TRUE	reported	MedicineITLab	2	TRUE			0.0934594	291	5.92926e-05	119729	TRUE	1.76545e-07		0.0216589	29.7943
rs145151871	T	G	T	G	0.2238	0.00858508	0.0111	0.017857	FALSE	FALSE	FALSE	ebi-hbm83-GCST90085843	0.00812177	0.290491	Left parahippocampal volume (UKB data field 26803) || id:ebi-hbm83-GCST90085843	TRUE		MedicineITLab		6	139350706	36778	Left parahippocampal volume (UKB data field 26803)	Left parahippocampal volume (UKB data field 26803) || ||	ebi-cfmet338-GCST90026063	6	139029569	0.041	4.931e-08	291	1-stearoyl-2-oleoyl-gpc (18:0/18:1) levels || id:ebi-cfmet338-GCST90026063	TRUE	reported	MedicineITLab	2	TRUE			0.0934631	291	3.03815e-05	36778	TRUE	1.55855e-07		0.00109958	29.7956
rs145151871	T	G	T	G	0.2238	0.0158145	0.0111	0.017857	FALSE	FALSE	FALSE	ebi-hbm83-GCST90085884	0.0106748	0.138482	Right parahippocampal volume (UKB data field 26904) || id:ebi-hbm83-GCST90085884	TRUE		MedicineITLab		6	139350706	36778	Right parahippocampal volume (UKB data field 26904)	Right parahippocampal volume (UKB data field 26904) || ||	ebi-cfmet338-GCST90026063	6	139029569	0.041	4.931e-08	291	1-stearoyl-2-oleoyl-gpc (18:0/18:1) levels || id:ebi-cfmet338-GCST90026063	TRUE	reported	MedicineITLab	2	TRUE			0.0934631	291	5.96753e-05	36778	TRUE	1.90791e-07		0.00109958	29.7956
rs145151871	T	G	T	G	0.2238	0.0144779	0.0111	0.0192	FALSE	FALSE	FALSE	enigma3-global-full-sa	0.0299298	0.6286	full_SurfArea || id:enigma3-global-full-sa	TRUE		MedicineITLab		6	139350706	29642	full_SurfArea	full_SurfArea || ||	ebi-cfmet338-GCST90026063	6	139029569	0.041	4.931e-08	291	1-stearoyl-2-oleoyl-gpc (18:0/18:1) levels || id:ebi-cfmet338-GCST90026063	TRUE	reported	MedicineITLab	2	TRUE			0.0934631	291	7.8945e-06	29642	TRUE	1.24854e-07		0.00109958	29.7956
rs145151871	T	G	T	G	0.2238	0.004	0.0111	0.0193	FALSE	FALSE	FALSE	enigma3-global-full-th	0.0031	0.2072	full_Thickness || id:enigma3-global-full-th	TRUE		MedicineITLab		6	139350706	30338	full_Thickness	full_Thickness || ||	ebi-cfmet338-GCST90026063	6	139029569	0.041	4.931e-08	291	1-stearoyl-2-oleoyl-gpc (18:0/18:1) levels || id:ebi-cfmet338-GCST90026063	TRUE	reported	MedicineITLab	2	TRUE			0.0934631	291	5.488e-05	30338	TRUE	1.89702e-07		0.00109958	29.7956
rs145151871	T	G	T	G	0.2238	-0.00052	0.0111	0.02551	FALSE	FALSE	FALSE	GWAS_CP_all	0.01067	0.961	outcome	TRUE	reported	textfile							ebi-cfmet338-GCST90026063	6	139029569	0.041	4.931e-08	291	1-stearoyl-2-oleoyl-gpc (18:0/18:1) levels || id:ebi-cfmet338-GCST90026063	TRUE	reported	MedicineITLab	2	TRUE			0.0934631	291			TRUE		FALSE	0.00109958	29.7956
rs145151871	T	G	T	G	0.2238	-0.0118461	0.0111	0.017959	FALSE	FALSE	FALSE	ukb-r2-20016_irnt	0.0159485	0.457621	Fluid intelligence score || id:ukb-r2-20016_irnt	TRUE		MedicineITLab		6	139350706	117131	Fluid intelligence score	Fluid intelligence score || ||	ebi-cfmet338-GCST90026063	6	139029569	0.041	4.931e-08	291	1-stearoyl-2-oleoyl-gpc (18:0/18:1) levels || id:ebi-cfmet338-GCST90026063	TRUE	reported	MedicineITLab	2	TRUE			0.0934631	291	4.71026e-06	117131	TRUE	1.05966e-07		0.00109958	29.7956
rs145151871	T	G	T	G	0.2238	0.00676549	0.0111	0.0179716	FALSE	FALSE	FALSE	ukb-r2-20018	0.00807927	0.402375	Prospective memory result || id:ukb-r2-20018	TRUE		MedicineITLab		6	139350706	119729	Prospective memory result	Prospective memory result || ||	ebi-cfmet338-GCST90026063	6	139029569	0.041	4.931e-08	291	1-stearoyl-2-oleoyl-gpc (18:0/18:1) levels || id:ebi-cfmet338-GCST90026063	TRUE	reported	MedicineITLab	2	TRUE			0.0934631	291	5.85679e-06	119729	TRUE	1.08374e-07		0.00109958	29.7956
rs3109015	C	T	C	T	0.8843	0.00125697	0.9646	0.964834	FALSE	FALSE	FALSE	ebi-hbm83-GCST90085843	0.0145747	0.931273	Left parahippocampal volume (UKB data field 26803) || id:ebi-hbm83-GCST90085843	TRUE		MedicineITLab		2	130384917	36778	Left parahippocampal volume (UKB data field 26803)	Left parahippocampal volume (UKB data field 26803) || ||	ebi-cfmet338-GCST90026266	2	129627344	0.162	4.839e-08	291	Stachydrine levels || id:ebi-cfmet338-GCST90026266	TRUE	reported	MedicineITLab	2	TRUE			0.0934664	291	2.02249e-07	36778	TRUE	9.75764e-08		0.0534047	29.7968
rs3109015	C	T	C	T	0.8843	-0.00358561	0.9646	0.964834	FALSE	FALSE	FALSE	ebi-hbm83-GCST90085884	0.00768566	0.640835	Right parahippocampal volume (UKB data field 26904) || id:ebi-hbm83-GCST90085884	TRUE		MedicineITLab		2	130384917	36778	Right parahippocampal volume (UKB data field 26904)	Right parahippocampal volume (UKB data field 26904) || ||	ebi-cfmet338-GCST90026266	2	129627344	0.162	4.839e-08	291	Stachydrine levels || id:ebi-cfmet338-GCST90026266	TRUE	reported	MedicineITLab	2	TRUE			0.0934664	291	5.91829e-06	36778	TRUE	1.17297e-07		0.0534047	29.7968
rs3109015	C	T	C	T	0.8843	-0.0208533	0.9646	0.9626	FALSE	FALSE	FALSE	enigma3-global-full-sa	0.0206454	0.3125	full_SurfArea || id:enigma3-global-full-sa	TRUE		MedicineITLab		2	130384917	32585	full_SurfArea	full_SurfArea || ||	ebi-cfmet338-GCST90026266	2	129627344	0.162	4.839e-08	291	Stachydrine levels || id:ebi-cfmet338-GCST90026266	TRUE	reported	MedicineITLab	2	TRUE			0.0934664	291	3.13111e-05	32585	TRUE	1.59216e-07		0.0534047	29.7968
rs3109015	C	T	C	T	0.8843	-0.0018	0.9646	0.9627	FALSE	FALSE	FALSE	enigma3-global-full-th	0.0021	0.3672	full_Thickness || id:enigma3-global-full-th	TRUE		MedicineITLab		2	130384917	33281	full_Thickness	full_Thickness || ||	ebi-cfmet338-GCST90026266	2	129627344	0.162	4.839e-08	291	Stachydrine levels || id:ebi-cfmet338-GCST90026266	TRUE	reported	MedicineITLab	2	TRUE			0.0934664	291	2.20763e-05	33281	TRUE	1.46258e-07		0.0534047	29.7968
rs3109015	C	T	C	T	0.8843	-0.00235	0.9646	0.96939	FALSE	FALSE	FALSE	GWAS_CP_all	0.00783	0.764	outcome	TRUE	reported	textfile							ebi-cfmet338-GCST90026266	2	129627344	0.162	4.839e-08	291	Stachydrine levels || id:ebi-cfmet338-GCST90026266	TRUE	reported	MedicineITLab	2	TRUE			0.0934664	291			TRUE		FALSE	0.0534047	29.7968
rs3109015	C	T	C	T	0.8843	-0.00191917	0.9646	0.96579	FALSE	FALSE	FALSE	ukb-r2-20016_irnt	0.0112992	0.865128	Fluid intelligence score || id:ukb-r2-20016_irnt	TRUE		MedicineITLab		2	130384917	117131	Fluid intelligence score	Fluid intelligence score || ||	ebi-cfmet338-GCST90026266	2	129627344	0.162	4.839e-08	291	Stachydrine levels || id:ebi-cfmet338-GCST90026266	TRUE	reported	MedicineITLab	2	TRUE			0.0934664	291	2.46301e-07	117131	TRUE	9.0588e-08		0.0534047	29.7968
rs3109015	C	T	C	T	0.8843	-0.00406518	0.9646	0.965776	FALSE	FALSE	FALSE	ukb-r2-20018	0.00572478	0.477642	Prospective memory result || id:ukb-r2-20018	TRUE		MedicineITLab		2	130384917	119729	Prospective memory result	Prospective memory result || ||	ebi-cfmet338-GCST90026266	2	129627344	0.162	4.839e-08	291	Stachydrine levels || id:ebi-cfmet338-GCST90026266	TRUE	reported	MedicineITLab	2	TRUE			0.0934664	291	4.21161e-06	119729	TRUE	1.04668e-07		0.0534047	29.7968
rs73797905	A	T	A	T	-0.8352	-0.0148545	0.0034	0.020269	FALSE	TRUE	FALSE	ebi-hbm83-GCST90085843	0.0103224	0.150132	Left parahippocampal volume (UKB data field 26803) || id:ebi-hbm83-GCST90085843	TRUE		MedicineITLab		4	5823956	36778	Left parahippocampal volume (UKB data field 26803)	Left parahippocampal volume (UKB data field 26803) || ||	ebi-cfmet338-GCST90026028	4	5822229	0.153	4.834e-08	291	Dimethylglycine levels || id:ebi-cfmet338-GCST90026028	TRUE	reported	MedicineITLab	2	TRUE			0.093472	291	5.63082e-05	36778	TRUE	1.86712e-07		0.00472727	29.7988
rs73797905	A	T	A	T	-0.8352	0.00423311	0.0034	0.020269	FALSE	TRUE	FALSE	ebi-hbm83-GCST90085884	0.00744731	0.569759	Right parahippocampal volume (UKB data field 26904) || id:ebi-hbm83-GCST90085884	TRUE		MedicineITLab		4	5823956	36778	Right parahippocampal volume (UKB data field 26904)	Right parahippocampal volume (UKB data field 26904) || ||	ebi-cfmet338-GCST90026028	4	5822229	0.153	4.834e-08	291	Dimethylglycine levels || id:ebi-cfmet338-GCST90026028	TRUE	reported	MedicineITLab	2	TRUE			0.093472	291	8.78522e-06	36778	TRUE	1.23088e-07		0.00472727	29.7988
rs149924695	C	A	C	A	-0.8352	0.0371705	0.0034	0.0162	FALSE	FALSE	FALSE	enigma3-global-full-sa	0.0424074	0.3808	full_SurfArea || id:enigma3-global-full-sa	TRUE		MedicineITLab		8	23610418	17446	full_SurfArea	full_SurfArea || ||	ebi-cfmet338-GCST90026028	8	23752905	0.153	4.834e-08	291	Dimethylglycine levels || id:ebi-cfmet338-GCST90026028	TRUE	reported	MedicineITLab	2	TRUE			0.093472	291	4.40401e-05	17446	TRUE	1.94616e-07		0.00472727	29.7988
rs73797905	A	T	A	T	-0.8352	0.00658075	0.0034	0.0223	FALSE	TRUE	FALSE	enigma3-global-full-sa	0.0268119	0.8061	full_SurfArea || id:enigma3-global-full-sa	TRUE		MedicineITLab		4	5823956	31903	full_SurfArea	full_SurfArea || ||	ebi-cfmet338-GCST90026028	4	5822229	0.153	4.834e-08	291	Dimethylglycine levels || id:ebi-cfmet338-GCST90026028	TRUE	reported	MedicineITLab	2	TRUE			0.093472	291	1.88839e-06	31903	TRUE	1.08089e-07		0.00472727	29.7988
rs149924695	C	A	C	A	-0.8352	-0.0034	0.0034	0.0168	FALSE	FALSE	FALSE	enigma3-global-full-th	0.0051	0.5038	full_Thickness || id:enigma3-global-full-th	TRUE		MedicineITLab		8	23610418	18142	full_Thickness	full_Thickness || ||	ebi-cfmet338-GCST90026028	8	23752905	0.153	4.834e-08	291	Dimethylglycine levels || id:ebi-cfmet338-GCST90026028	TRUE	reported	MedicineITLab	2	TRUE			0.093472	291	2.45002e-05	18142	TRUE	1.65497e-07		0.00472727	29.7988
rs73797905	A	T	A	T	-0.8352	-0.0021	0.0034	0.0219	FALSE	TRUE	FALSE	enigma3-global-full-th	0.0028	0.4472	full_Thickness || id:enigma3-global-full-th	TRUE		MedicineITLab		4	5823956	32599	full_Thickness	full_Thickness || ||	ebi-cfmet338-GCST90026028	4	5822229	0.153	4.834e-08	291	Dimethylglycine levels || id:ebi-cfmet338-GCST90026028	TRUE	reported	MedicineITLab	2	TRUE			0.093472	291	1.72559e-05	32599	TRUE	1.39345e-07		0.00472727	29.7988
rs149924695	C	A	C	A	-0.8352	-0.02482	0.0034	0.005102	FALSE	FALSE	FALSE	GWAS_CP_all	0.02398	0.301	outcome	TRUE	reported	textfile							ebi-cfmet338-GCST90026028	8	23752905	0.153	4.834e-08	291	Dimethylglycine levels || id:ebi-cfmet338-GCST90026028	TRUE	reported	MedicineITLab	2	TRUE			0.093472	291			TRUE		FALSE	0.00472727	29.7988
rs73797905	A	T	A	T	-0.8352	0.01208	0.0034	0.02891	FALSE	TRUE	FALSE	GWAS_CP_all	0.01	0.227	outcome	TRUE	reported	textfile							ebi-cfmet338-GCST90026028	4	5822229	0.153	4.834e-08	291	Dimethylglycine levels || id:ebi-cfmet338-GCST90026028	TRUE	reported	MedicineITLab	2	TRUE			0.093472	291			TRUE		FALSE	0.00472727	29.7988
rs149924695	C	A	C	A	-0.8352	0.00244666	0.0034	0.00401833	FALSE	FALSE	FALSE	ukb-r2-20016_irnt	0.0335921	0.941938	Fluid intelligence score || id:ukb-r2-20016_irnt	TRUE		MedicineITLab		8	23610418	117131	Fluid intelligence score	Fluid intelligence score || ||	ebi-cfmet338-GCST90026028	8	23752905	0.153	4.834e-08	291	Dimethylglycine levels || id:ebi-cfmet338-GCST90026028	TRUE	reported	MedicineITLab	2	TRUE			0.093472	291	4.52906e-08	117131	TRUE	8.81318e-08		0.00472727	29.7988
rs73797905	A	T	A	T	-0.8352	-0.000708806	0.0034	0.0200301	FALSE	TRUE	FALSE	ukb-r2-20016_irnt	0.0145866	0.961244	Fluid intelligence score || id:ukb-r2-20016_irnt	TRUE		MedicineITLab		4	5823956	117131	Fluid intelligence score	Fluid intelligence score || ||	ebi-cfmet338-GCST90026028	4	5822229	0.153	4.834e-08	291	Dimethylglycine levels || id:ebi-cfmet338-GCST90026028	TRUE	reported	MedicineITLab	2	TRUE			0.093472	291	2.01596e-08	117131	TRUE	8.7549e-08		0.00472727	29.7988
rs149924695	C	A	C	A	-0.8352	0.0282494	0.0034	0.00400082	FALSE	FALSE	FALSE	ukb-r2-20018	0.0170586	0.09772	Prospective memory result || id:ukb-r2-20018	TRUE		MedicineITLab		8	23610418	119729	Prospective memory result	Prospective memory result || ||	ebi-cfmet338-GCST90026028	8	23752905	0.153	4.834e-08	291	Dimethylglycine levels || id:ebi-cfmet338-GCST90026028	TRUE	reported	MedicineITLab	2	TRUE			0.093472	291	2.2905e-05	119729	TRUE	1.34753e-07		0.00472727	29.7988
rs73797905	A	T	A	T	-0.8352	0.00302223	0.0034	0.0200215	FALSE	TRUE	FALSE	ukb-r2-20018	0.00739437	0.682746	Prospective memory result || id:ukb-r2-20018	TRUE		MedicineITLab		4	5823956	119729	Prospective memory result	Prospective memory result || ||	ebi-cfmet338-GCST90026028	4	5822229	0.153	4.834e-08	291	Dimethylglycine levels || id:ebi-cfmet338-GCST90026028	TRUE	reported	MedicineITLab	2	TRUE			0.093472	291	1.39528e-06	119729	TRUE	9.64104e-08		0.00472727	29.7988
rs79284316	T	C	T	C	-0.4389	-0.0122517	0.0126	0.013405	FALSE	FALSE	FALSE	ebi-hbm83-GCST90085843	0.00937501	0.191265	Left parahippocampal volume (UKB data field 26803) || id:ebi-hbm83-GCST90085843	TRUE		MedicineITLab		2	155151149	36778	Left parahippocampal volume (UKB data field 26803)	Left parahippocampal volume (UKB data field 26803) || ||	ebi-cfmet338-GCST90026029	2	154294636	0.0804	4.844e-08	291	Glucuronate levels || id:ebi-cfmet338-GCST90026029	TRUE	reported	MedicineITLab	2	TRUE			0.0934761	291	4.6437e-05	36778	TRUE	1.7521e-07		0.00479319	29.8002
rs79284316	T	C	T	C	-0.4389	-0.0205557	0.0126	0.013405	FALSE	FALSE	FALSE	ebi-hbm83-GCST90085884	0.0124146	0.0977665	Right parahippocampal volume (UKB data field 26904) || id:ebi-hbm83-GCST90085884	TRUE		MedicineITLab		2	155151149	36778	Right parahippocampal volume (UKB data field 26904)	Right parahippocampal volume (UKB data field 26904) || ||	ebi-cfmet338-GCST90026029	2	154294636	0.0804	4.844e-08	291	Glucuronate levels || id:ebi-cfmet338-GCST90026029	TRUE	reported	MedicineITLab	2	TRUE			0.0934761	291	7.45425e-05	36778	TRUE	2.06793e-07		0.00479319	29.8002
rs79284316	T	C	T	C	-0.4389	-0.01185	0.0126	0.01871	FALSE	FALSE	FALSE	GWAS_CP_all	0.01221	0.331	outcome	TRUE	reported	textfile							ebi-cfmet338-GCST90026029	2	154294636	0.0804	4.844e-08	291	Glucuronate levels || id:ebi-cfmet338-GCST90026029	TRUE	reported	MedicineITLab	2	TRUE			0.0934761	291			TRUE		FALSE	0.00479319	29.8002
rs79284316	T	C	T	C	-0.4389	-0.0314756	0.0126	0.0135788	FALSE	FALSE	FALSE	ukb-r2-20016_irnt	0.0176821	0.0750655	Fluid intelligence score || id:ukb-r2-20016_irnt	TRUE		MedicineITLab		2	155151149	117131	Fluid intelligence score	Fluid intelligence score || ||	ebi-cfmet338-GCST90026029	2	154294636	0.0804	4.844e-08	291	Glucuronate levels || id:ebi-cfmet338-GCST90026029	TRUE	reported	MedicineITLab	2	TRUE			0.0934761	291	2.70523e-05	117131	TRUE	1.40031e-07		0.00479319	29.8002
rs79284316	T	C	T	C	-0.4389	0.0134575	0.0126	0.0135765	FALSE	FALSE	FALSE	ukb-r2-20018	0.00895881	0.133061	Prospective memory result || id:ukb-r2-20018	TRUE		MedicineITLab		2	155151149	119729	Prospective memory result	Prospective memory result || ||	ebi-cfmet338-GCST90026029	2	154294636	0.0804	4.844e-08	291	Glucuronate levels || id:ebi-cfmet338-GCST90026029	TRUE	reported	MedicineITLab	2	TRUE			0.0934761	291	1.88464e-05	119729	TRUE	1.29237e-07		0.00479319	29.8002
rs146899275	A	G	A	G	-0.761	-0.00388785	0.0058	0.018174	FALSE	FALSE	FALSE	ebi-hbm83-GCST90085843	0.0075476	0.606475	Left parahippocampal volume (UKB data field 26803) || id:ebi-hbm83-GCST90085843	TRUE		MedicineITLab		3	44472161	36778	Left parahippocampal volume (UKB data field 26803)	Left parahippocampal volume (UKB data field 26803) || ||	ebi-cfmet338-GCST90026162	3	44430669	0.1394	4.804e-08	291	Gamma-glutamyl-alpha-lysine levels || id:ebi-cfmet338-GCST90026162	TRUE	reported	MedicineITLab	2	TRUE			0.0934809	291	7.21497e-06	36778	TRUE	1.19788e-07		0.00667884	29.8019
rs146899275	A	G	A	G	-0.761	-0.00181869	0.0058	0.018174	FALSE	FALSE	FALSE	ebi-hbm83-GCST90085884	0.0108575	0.866973	Right parahippocampal volume (UKB data field 26904) || id:ebi-hbm83-GCST90085884	TRUE		MedicineITLab		3	44472161	36778	Right parahippocampal volume (UKB data field 26904)	Right parahippocampal volume (UKB data field 26904) || ||	ebi-cfmet338-GCST90026162	3	44430669	0.1394	4.804e-08	291	Gamma-glutamyl-alpha-lysine levels || id:ebi-cfmet338-GCST90026162	TRUE	reported	MedicineITLab	2	TRUE			0.0934809	291	7.62942e-07	36778	TRUE	1.01253e-07		0.00667884	29.8019
rs146899275	A	G	A	G	-0.761	0.0445273	0.0058	0.017	FALSE	FALSE	FALSE	enigma3-global-full-sa	0.0367987	0.2263	full_SurfArea || id:enigma3-global-full-sa	TRUE		MedicineITLab		3	44472161	22096	full_SurfArea	full_SurfArea || ||	ebi-cfmet338-GCST90026162	3	44430669	0.1394	4.804e-08	291	Gamma-glutamyl-alpha-lysine levels || id:ebi-cfmet338-GCST90026162	TRUE	reported	MedicineITLab	2	TRUE			0.0934809	291	6.62651e-05	22096	TRUE	2.12295e-07		0.00667884	29.8019
rs146899275	A	G	A	G	-0.761	-0.0026	0.0058	0.0169	FALSE	FALSE	FALSE	enigma3-global-full-th	0.0039	0.5082	full_Thickness || id:enigma3-global-full-th	TRUE		MedicineITLab		3	44472161	22791	full_Thickness	full_Thickness || ||	ebi-cfmet338-GCST90026162	3	44430669	0.1394	4.804e-08	291	Gamma-glutamyl-alpha-lysine levels || id:ebi-cfmet338-GCST90026162	TRUE	reported	MedicineITLab	2	TRUE			0.0934809	291	1.95022e-05	22791	TRUE	1.50405e-07		0.00667884	29.8019
rs146899275	A	G	A	G	-0.761	-0.0077	0.0058	0.02891	FALSE	FALSE	FALSE	GWAS_CP_all	0.01081	0.476	outcome	TRUE	reported	textfile							ebi-cfmet338-GCST90026162	3	44430669	0.1394	4.804e-08	291	Gamma-glutamyl-alpha-lysine levels || id:ebi-cfmet338-GCST90026162	TRUE	reported	MedicineITLab	2	TRUE			0.0934809	291			TRUE		FALSE	0.00667884	29.8019
rs146899275	A	G	A	G	-0.761	-0.0067993	0.0058	0.0170535	FALSE	FALSE	FALSE	ukb-r2-20016_irnt	0.0159431	0.669765	Fluid intelligence score || id:ukb-r2-20016_irnt	TRUE		MedicineITLab		3	44472161	117131	Fluid intelligence score	Fluid intelligence score || ||	ebi-cfmet338-GCST90026162	3	44430669	0.1394	4.804e-08	291	Gamma-glutamyl-alpha-lysine levels || id:ebi-cfmet338-GCST90026162	TRUE	reported	MedicineITLab	2	TRUE			0.0934809	291	1.55281e-06	117131	TRUE	9.69268e-08		0.00667884	29.8019
rs146899275	A	G	A	G	-0.761	0.00663477	0.0058	0.0170201	FALSE	FALSE	FALSE	ukb-r2-20018	0.00808576	0.411904	Prospective memory result || id:ukb-r2-20018	TRUE		MedicineITLab		3	44472161	119729	Prospective memory result	Prospective memory result || ||	ebi-cfmet338-GCST90026162	3	44430669	0.1394	4.804e-08	291	Gamma-glutamyl-alpha-lysine levels || id:ebi-cfmet338-GCST90026162	TRUE	reported	MedicineITLab	2	TRUE			0.0934809	291	5.62361e-06	119729	TRUE	1.07562e-07		0.00667884	29.8019
rs146018038	A	T	A	T	0.2544	0.00635548	0.0136	0.018895	FALSE	TRUE	FALSE	ebi-hbm83-GCST90085843	0.00753062	0.398696	Left parahippocampal volume (UKB data field 26803) || id:ebi-hbm83-GCST90085843	TRUE		MedicineITLab		19	52203444	36778	Left parahippocampal volume (UKB data field 26803)	Left parahippocampal volume (UKB data field 26803) || ||	ebi-cfmet338-GCST90026003	19	51700191	0.0466	4.81e-08	291	Cholesterol levels || id:ebi-cfmet338-GCST90026003	TRUE	reported	MedicineITLab	2	TRUE			0.0934845	291	1.9367e-05	36778	TRUE	1.40233e-07		0.00173643	29.8032
rs146018038	A	T	A	T	0.2544	0.0725836	0.0136	0.018895	FALSE	TRUE	FALSE	ebi-hbm83-GCST90085884	0.0299544	0.0153869	Right parahippocampal volume (UKB data field 26904) || id:ebi-hbm83-GCST90085884	TRUE		MedicineITLab		19	52203444	36778	Right parahippocampal volume (UKB data field 26904)	Right parahippocampal volume (UKB data field 26904) || ||	ebi-cfmet338-GCST90026003	19	51700191	0.0466	4.81e-08	291	Cholesterol levels || id:ebi-cfmet338-GCST90026003	TRUE	reported	MedicineITLab	2	TRUE			0.0934845	291	0.000159633	36778	TRUE	2.96365e-07		0.00173643	29.8032
rs146018038	A	T	A	T	0.2544	-0.0179273	0.0136	0.0227	FALSE	TRUE	FALSE	enigma3-global-full-sa	0.0289971	0.5364	full_SurfArea || id:enigma3-global-full-sa	TRUE		MedicineITLab		19	52203444	26806	full_SurfArea	full_SurfArea || ||	ebi-cfmet338-GCST90026003	19	51700191	0.0466	4.81e-08	291	Cholesterol levels || id:ebi-cfmet338-GCST90026003	TRUE	reported	MedicineITLab	2	TRUE			0.0934845	291	1.42598e-05	26806	TRUE	1.37999e-07		0.00173643	29.8032
rs146018038	A	T	A	T	0.2544	0.0025	0.0136	0.0234	FALSE	TRUE	FALSE	enigma3-global-full-th	0.0028	0.3878	full_Thickness || id:enigma3-global-full-th	TRUE		MedicineITLab		19	52203444	27502	full_Thickness	full_Thickness || ||	ebi-cfmet338-GCST90026003	19	51700191	0.0466	4.81e-08	291	Cholesterol levels || id:ebi-cfmet338-GCST90026003	TRUE	reported	MedicineITLab	2	TRUE			0.0934845	291	2.8988e-05	27502	TRUE	1.59314e-07		0.00173643	29.8032
rs146018038	A	T	A	T	0.2544	0.00046	0.0136	0.0102	FALSE	TRUE	FALSE	GWAS_CP_all	0.01038	0.965	outcome	TRUE	reported	textfile							ebi-cfmet338-GCST90026003	19	51700191	0.0466	4.81e-08	291	Cholesterol levels || id:ebi-cfmet338-GCST90026003	TRUE	reported	MedicineITLab	2	TRUE			0.0934845	291			TRUE		FALSE	0.00173643	29.8032
rs146018038	A	T	A	T	0.2544	0.00112043	0.0136	0.0183045	FALSE	TRUE	FALSE	ukb-r2-20016_irnt	0.0154421	0.942159	Fluid intelligence score || id:ukb-r2-20016_irnt	TRUE		MedicineITLab		19	52203444	117131	Fluid intelligence score	Fluid intelligence score || ||	ebi-cfmet338-GCST90026003	19	51700191	0.0466	4.81e-08	291	Cholesterol levels || id:ebi-cfmet338-GCST90026003	TRUE	reported	MedicineITLab	2	TRUE			0.0934845	291	4.49461e-08	117131	TRUE	8.79386e-08		0.00173643	29.8032
rs146018038	A	T	A	T	0.2544	0.00809952	0.0136	0.0183134	FALSE	TRUE	FALSE	ukb-r2-20018	0.0078221	0.300453	Prospective memory result || id:ukb-r2-20018	TRUE		MedicineITLab		19	52203444	119729	Prospective memory result	Prospective memory result || ||	ebi-cfmet338-GCST90026003	19	51700191	0.0466	4.81e-08	291	Cholesterol levels || id:ebi-cfmet338-GCST90026003	TRUE	reported	MedicineITLab	2	TRUE			0.0934845	291	8.95521e-06	119729	TRUE	1.13887e-07		0.00173643	29.8032
rs116611243	A	G	A	G	-0.5574	-0.00285704	0.0346	0.034572	FALSE	FALSE	FALSE	ebi-hbm83-GCST90085843	0.0083172	0.731215	Left parahippocampal volume (UKB data field 26803) || id:ebi-hbm83-GCST90085843	TRUE		MedicineITLab		3	144968811	36778	Left parahippocampal volume (UKB data field 26803)	Left parahippocampal volume (UKB data field 26803) || ||	ebi-cfmet338-GCST90026273	3	145251024	0.1021	4.812e-08	291	Theophylline levels || id:ebi-cfmet338-GCST90026273	TRUE	reported	MedicineITLab	2	TRUE			0.0934884	291	3.20859e-06	36778	TRUE	1.10122e-07		0.0207562	29.8045
rs116611243	A	G	A	G	-0.5574	-0.000550478	0.0346	0.034572	FALSE	FALSE	FALSE	ebi-hbm83-GCST90085884	0.0313954	0.986011	Right parahippocampal volume (UKB data field 26904) || id:ebi-hbm83-GCST90085884	TRUE		MedicineITLab		3	144968811	36778	Right parahippocampal volume (UKB data field 26904)	Right parahippocampal volume (UKB data field 26904) || ||	ebi-cfmet338-GCST90026273	3	145251024	0.1021	4.812e-08	291	Theophylline levels || id:ebi-cfmet338-GCST90026273	TRUE	reported	MedicineITLab	2	TRUE			0.0934884	291	8.35956e-09	36778	TRUE	9.40237e-08		0.0207562	29.8045
rs116611243	A	G	A	G	-0.5574	-0.00658	0.0346	0.02211	FALSE	FALSE	FALSE	GWAS_CP_all	0.00771	0.394	outcome	TRUE	reported	textfile							ebi-cfmet338-GCST90026273	3	145251024	0.1021	4.812e-08	291	Theophylline levels || id:ebi-cfmet338-GCST90026273	TRUE	reported	MedicineITLab	2	TRUE			0.0934884	291			TRUE		FALSE	0.0207562	29.8045
rs116611243	A	G	A	G	-0.5574	-0.0105733	0.0346	0.035042	FALSE	FALSE	FALSE	ukb-r2-20016_irnt	0.0111043	0.341006	Fluid intelligence score || id:ukb-r2-20016_irnt	TRUE		MedicineITLab		3	144968811	117131	Fluid intelligence score	Fluid intelligence score || ||	ebi-cfmet338-GCST90026273	3	145251024	0.1021	4.812e-08	291	Theophylline levels || id:ebi-cfmet338-GCST90026273	TRUE	reported	MedicineITLab	2	TRUE			0.0934884	291	7.74053e-06	117131	TRUE	1.11696e-07		0.0207562	29.8045
rs116611243	A	G	A	G	-0.5574	0.0122132	0.0346	0.0350375	FALSE	FALSE	FALSE	ukb-r2-20018	0.00562853	0.0300188	Prospective memory result || id:ukb-r2-20018	TRUE		MedicineITLab		3	144968811	119729	Prospective memory result	Prospective memory result || ||	ebi-cfmet338-GCST90026273	3	145251024	0.1021	4.812e-08	291	Theophylline levels || id:ebi-cfmet338-GCST90026273	TRUE	reported	MedicineITLab	2	TRUE			0.0934884	291	3.93242e-05	119729	TRUE	1.54099e-07		0.0207562	29.8045
rs534596081	T	C	T	C	-0.3576	-0.000328025	0.0183	0.014761	FALSE	FALSE	FALSE	ebi-hbm83-GCST90085843	0.0522088	0.994987	Left parahippocampal volume (UKB data field 26803) || id:ebi-hbm83-GCST90085843	TRUE		MedicineITLab		11	1449877	36778	Left parahippocampal volume (UKB data field 26803)	Left parahippocampal volume (UKB data field 26803) || ||	ebi-cfmet338-GCST90026020	11	1428647	0.0655	4.717e-08	291	Sphingomyelin (d18:1/20:0, d16:1/22:0) levels || id:ebi-cfmet338-GCST90026020	TRUE	reported	MedicineITLab	2	TRUE			0.0934943	291	1.0734e-09	36778	TRUE	9.34189e-08		0.00459468	29.8066
rs534596081	T	C	T	C	-0.3576	0.00207322	0.0183	0.014761	FALSE	FALSE	FALSE	ebi-hbm83-GCST90085884	0.00992107	0.83447	Right parahippocampal volume (UKB data field 26904) || id:ebi-hbm83-GCST90085884	TRUE		MedicineITLab		11	1449877	36778	Right parahippocampal volume (UKB data field 26904)	Right parahippocampal volume (UKB data field 26904) || ||	ebi-cfmet338-GCST90026020	11	1428647	0.0655	4.717e-08	291	Sphingomyelin (d18:1/20:0, d16:1/22:0) levels || id:ebi-cfmet338-GCST90026020	TRUE	reported	MedicineITLab	2	TRUE			0.0934943	291	1.18743e-06	36778	TRUE	1.03077e-07		0.00459468	29.8066
rs534596081	T	C	T	C	-0.3576	-0.0280281	0.0183	0.0146985	FALSE	FALSE	FALSE	ukb-r2-20016_irnt	0.0173774	0.106768	Fluid intelligence score || id:ukb-r2-20016_irnt	TRUE		MedicineITLab		11	1449877	117131	Fluid intelligence score	Fluid intelligence score || ||	ebi-cfmet338-GCST90026020	11	1428647	0.0655	4.717e-08	291	Sphingomyelin (d18:1/20:0, d16:1/22:0) levels || id:ebi-cfmet338-GCST90026020	TRUE	reported	MedicineITLab	2	TRUE			0.0934943	291	2.22097e-05	117131	TRUE	1.3345e-07		0.00459468	29.8066
rs534596081	T	C	T	C	-0.3576	0.00548451	0.0183	0.0146772	FALSE	FALSE	FALSE	ukb-r2-20018	0.00881443	0.533799	Prospective memory result || id:ukb-r2-20018	TRUE		MedicineITLab		11	1449877	119729	Prospective memory result	Prospective memory result || ||	ebi-cfmet338-GCST90026020	11	1428647	0.0655	4.717e-08	291	Sphingomyelin (d18:1/20:0, d16:1/22:0) levels || id:ebi-cfmet338-GCST90026020	TRUE	reported	MedicineITLab	2	TRUE			0.0934943	291	3.23366e-06	119729	TRUE	1.01741e-07		0.00459468	29.8066
rs75992825	T	C	T	C	-0.3942	-0.0430707	0.0104	0.015	FALSE	FALSE	FALSE	enigma3-global-full-sa	0.03483	0.2162	full_SurfArea || id:enigma3-global-full-sa	TRUE		MedicineITLab		2	114036501	27896	full_SurfArea	full_SurfArea || ||	ebi-cfmet338-GCST90026067	2	113278924	0.0722	4.709e-08	291	2,3-dihydroxy-2-methylbutyrate levels || id:ebi-cfmet338-GCST90026067	TRUE	reported	MedicineITLab	2	TRUE			0.0935034	291	5.48177e-05	27896	TRUE	1.90568e-07		0.00319857	29.8098
rs75992825	T	C	T	C	-0.3942	0.0035	0.0104	0.0156	FALSE	FALSE	FALSE	enigma3-global-full-th	0.0039	0.3765	full_Thickness || id:enigma3-global-full-th	TRUE		MedicineITLab		2	114036501	28592	full_Thickness	full_Thickness || ||	ebi-cfmet338-GCST90026067	2	113278924	0.0722	4.709e-08	291	2,3-dihydroxy-2-methylbutyrate levels || id:ebi-cfmet338-GCST90026067	TRUE	reported	MedicineITLab	2	TRUE			0.0935034	291	2.81696e-05	28592	TRUE	1.56827e-07		0.00319857	29.8098
rs75992825	T	C	T	C	-0.3942	-0.0054	0.0104	0.01701	FALSE	FALSE	FALSE	GWAS_CP_all	0.01505	0.72	outcome	TRUE	reported	textfile							ebi-cfmet338-GCST90026067	2	113278924	0.0722	4.709e-08	291	2,3-dihydroxy-2-methylbutyrate levels || id:ebi-cfmet338-GCST90026067	TRUE	reported	MedicineITLab	2	TRUE			0.0935034	291			TRUE		FALSE	0.00319857	29.8098
rs75992825	T	C	T	C	-0.3942	0.0196146	0.0104	0.00972831	FALSE	FALSE	FALSE	ukb-r2-20016_irnt	0.021	0.350291	Fluid intelligence score || id:ukb-r2-20016_irnt	TRUE		MedicineITLab		2	114036501	117131	Fluid intelligence score	Fluid intelligence score || ||	ebi-cfmet338-GCST90026067	2	113278924	0.0722	4.709e-08	291	2,3-dihydroxy-2-methylbutyrate levels || id:ebi-cfmet338-GCST90026067	TRUE	reported	MedicineITLab	2	TRUE			0.0935034	291	7.44822e-06	117131	TRUE	1.10869e-07		0.00319857	29.8098
rs75992825	T	C	T	C	-0.3942	-0.00167273	0.0104	0.0097201	FALSE	FALSE	FALSE	ukb-r2-20018	0.0106479	0.87517	Prospective memory result || id:ukb-r2-20018	TRUE		MedicineITLab		2	114036501	119729	Prospective memory result	Prospective memory result || ||	ebi-cfmet338-GCST90026067	2	113278924	0.0722	4.709e-08	291	2,3-dihydroxy-2-methylbutyrate levels || id:ebi-cfmet338-GCST90026067	TRUE	reported	MedicineITLab	2	TRUE			0.0935034	291	2.06125e-07	119729	TRUE	8.95979e-08		0.00319857	29.8098
rs12750611	C	T	C	T	-0.623	-0.00102368	0.0615	0.069227	FALSE	FALSE	FALSE	ebi-hbm83-GCST90085843	0.0174714	0.953277	Left parahippocampal volume (UKB data field 26803) || id:ebi-hbm83-GCST90085843	TRUE		MedicineITLab		1	246212143	36778	Left parahippocampal volume (UKB data field 26803)	Left parahippocampal volume (UKB data field 26803) || ||	ebi-cfmet338-GCST90026321	1	246048841	0.1141	4.725e-08	291	X-23644 levels || id:ebi-cfmet338-GCST90026321	TRUE	reported	MedicineITLab	2	TRUE			0.0935123	291	9.33489e-08	36778	TRUE	9.55342e-08		0.0448039	29.8129
rs12750611	C	T	C	T	-0.623	-0.00311791	0.0615	0.069227	FALSE	FALSE	FALSE	ebi-hbm83-GCST90085884	0.0080294	0.697786	Right parahippocampal volume (UKB data field 26904) || id:ebi-hbm83-GCST90085884	TRUE		MedicineITLab		1	246212143	36778	Right parahippocampal volume (UKB data field 26904)	Right parahippocampal volume (UKB data field 26904) || ||	ebi-cfmet338-GCST90026321	1	246048841	0.1141	4.725e-08	291	X-23644 levels || id:ebi-cfmet338-GCST90026321	TRUE	reported	MedicineITLab	2	TRUE			0.0935123	291	4.10011e-06	36778	TRUE	1.12085e-07		0.0448039	29.8129
rs12750611	C	T	C	T	-0.623	-0.013428	0.0615	0.0709	FALSE	FALSE	FALSE	enigma3-global-full-sa	0.0154987	0.3863	full_SurfArea || id:enigma3-global-full-sa	TRUE		MedicineITLab		1	246212143	31600	full_SurfArea	full_SurfArea || ||	ebi-cfmet338-GCST90026321	1	246048841	0.1141	4.725e-08	291	X-23644 levels || id:ebi-cfmet338-GCST90026321	TRUE	reported	MedicineITLab	2	TRUE			0.0935123	291	2.37554e-05	31600	TRUE	1.48469e-07		0.0448039	29.8129
rs12750611	C	T	C	T	-0.623	0.0003	0.0615	0.0708	FALSE	FALSE	FALSE	enigma3-global-full-th	0.0015	0.8504	full_Thickness || id:enigma3-global-full-th	TRUE		MedicineITLab		1	246212143	32296	full_Thickness	full_Thickness || ||	ebi-cfmet338-GCST90026321	1	246048841	0.1141	4.725e-08	291	X-23644 levels || id:ebi-cfmet338-GCST90026321	TRUE	reported	MedicineITLab	2	TRUE			0.0935123	291	1.23862e-06	32296	TRUE	1.04624e-07		0.0448039	29.8129
rs12750611	C	T	C	T	-0.623	0.0131	0.0615	0.06633	FALSE	FALSE	FALSE	GWAS_CP_all	0.00563	0.02	outcome	TRUE	reported	textfile							ebi-cfmet338-GCST90026321	1	246048841	0.1141	4.725e-08	291	X-23644 levels || id:ebi-cfmet338-GCST90026321	TRUE	reported	MedicineITLab	2	TRUE			0.0935123	291			TRUE		FALSE	0.0448039	29.8129
rs12750611	C	T	C	T	-0.623	0.0185092	0.0615	0.0695422	FALSE	FALSE	FALSE	ukb-r2-20016_irnt	0.00802055	0.0210163	Fluid intelligence score || id:ukb-r2-20016_irnt	TRUE		MedicineITLab		1	246212143	117131	Fluid intelligence score	Fluid intelligence score || ||	ebi-cfmet338-GCST90026321	1	246048841	0.1141	4.725e-08	291	X-23644 levels || id:ebi-cfmet338-GCST90026321	TRUE	reported	MedicineITLab	2	TRUE			0.0935123	291	4.54656e-05	117131	TRUE	1.60416e-07		0.0448039	29.8129
rs12750611	C	T	C	T	-0.623	-0.00623473	0.0615	0.0694082	FALSE	FALSE	FALSE	ukb-r2-20018	0.0040684	0.125407	Prospective memory result || id:ukb-r2-20018	TRUE		MedicineITLab		1	246212143	119729	Prospective memory result	Prospective memory result || ||	ebi-cfmet338-GCST90026321	1	246048841	0.1141	4.725e-08	291	X-23644 levels || id:ebi-cfmet338-GCST90026321	TRUE	reported	MedicineITLab	2	TRUE			0.0935123	291	1.9615e-05	119729	TRUE	1.29504e-07		0.0448039	29.8129
rs186460288	T	C	T	C	0.3713	-0.0257923	0.0141	0.015224	FALSE	FALSE	FALSE	ebi-hbm83-GCST90085843	0.0143105	0.0714941	Left parahippocampal volume (UKB data field 26803) || id:ebi-hbm83-GCST90085843	TRUE		MedicineITLab		19	34022625	36778	Left parahippocampal volume (UKB data field 26803)	Left parahippocampal volume (UKB data field 26803) || ||	ebi-cfmet338-GCST90026054	19	33531719	0.068	4.694e-08	291	1-palmitoyl-2-linoleoyl-gpc (16:0/18:2) levels || id:ebi-cfmet338-GCST90026054	TRUE	reported	MedicineITLab	2	TRUE			0.0935176	291	8.83209e-05	36778	TRUE	2.20138e-07		0.00383294	29.8148
rs186460288	T	C	T	C	0.3713	-0.0435079	0.0141	0.015224	FALSE	FALSE	FALSE	ebi-hbm83-GCST90085884	0.0204717	0.0335637	Right parahippocampal volume (UKB data field 26904) || id:ebi-hbm83-GCST90085884	TRUE		MedicineITLab		19	34022625	36778	Right parahippocampal volume (UKB data field 26904)	Right parahippocampal volume (UKB data field 26904) || ||	ebi-cfmet338-GCST90026054	19	33531719	0.068	4.694e-08	291	1-palmitoyl-2-linoleoyl-gpc (16:0/18:2) levels || id:ebi-cfmet338-GCST90026054	TRUE	reported	MedicineITLab	2	TRUE			0.0935176	291	0.000122803	36778	TRUE	2.56339e-07		0.00383294	29.8148
rs186460288	T	C	T	C	0.3713	0.00309	0.0141	0.0119	FALSE	FALSE	FALSE	GWAS_CP_all	0.01175	0.792	outcome	TRUE	reported	textfile							ebi-cfmet338-GCST90026054	19	33531719	0.068	4.694e-08	291	1-palmitoyl-2-linoleoyl-gpc (16:0/18:2) levels || id:ebi-cfmet338-GCST90026054	TRUE	reported	MedicineITLab	2	TRUE			0.0935176	291			TRUE		FALSE	0.00383294	29.8148
rs186460288	T	C	T	C	0.3713	0.0348451	0.0141	0.0148176	FALSE	FALSE	FALSE	ukb-r2-20016_irnt	0.0176036	0.0477702	Fluid intelligence score || id:ukb-r2-20016_irnt	TRUE		MedicineITLab		19	34022625	117131	Fluid intelligence score	Fluid intelligence score || ||	ebi-cfmet338-GCST90026054	19	33531719	0.068	4.694e-08	291	1-palmitoyl-2-linoleoyl-gpc (16:0/18:2) levels || id:ebi-cfmet338-GCST90026054	TRUE	reported	MedicineITLab	2	TRUE			0.0935176	291	3.34504e-05	117131	TRUE	1.46738e-07		0.00383294	29.8148
rs186460288	T	C	T	C	0.3713	-0.0151095	0.0141	0.014906	FALSE	FALSE	FALSE	ukb-r2-20018	0.00889692	0.0894555	Prospective memory result || id:ukb-r2-20018	TRUE		MedicineITLab		19	34022625	119729	Prospective memory result	Prospective memory result || ||	ebi-cfmet338-GCST90026054	19	33531719	0.068	4.694e-08	291	1-palmitoyl-2-linoleoyl-gpc (16:0/18:2) levels || id:ebi-cfmet338-GCST90026054	TRUE	reported	MedicineITLab	2	TRUE			0.0935176	291	2.4089e-05	119729	TRUE	1.35249e-07		0.00383294	29.8148
rs141862002	T	C	T	C	0.5084	-0.0319	0.0056	0.01361	FALSE	FALSE	FALSE	GWAS_CP_all	0.01531	0.0371	outcome	TRUE	reported	textfile							ebi-cfmet338-GCST90026054	7	54373803	0.0931	4.709e-08	291	1-palmitoyl-2-linoleoyl-gpc (16:0/18:2) levels || id:ebi-cfmet338-GCST90026054	TRUE	reported	MedicineITLab	2	TRUE			0.0935332	291			TRUE		FALSE	0.00287866	29.8203
rs141862002	T	C	T	C	0.5084	-0.0170653	0.0056	0.00941028	FALSE	FALSE	FALSE	ukb-r2-20016_irnt	0.0213994	0.425181	Fluid intelligence score || id:ukb-r2-20016_irnt	TRUE		MedicineITLab		7	54441496	117131	Fluid intelligence score	Fluid intelligence score || ||	ebi-cfmet338-GCST90026054	7	54373803	0.0931	4.709e-08	291	1-palmitoyl-2-linoleoyl-gpc (16:0/18:2) levels || id:ebi-cfmet338-GCST90026054	TRUE	reported	MedicineITLab	2	TRUE			0.0935332	291	5.42948e-06	117131	TRUE	1.06296e-07		0.00287866	29.8203
rs141862002	T	C	T	C	0.5084	0.0261713	0.0056	0.00947204	FALSE	FALSE	FALSE	ukb-r2-20018	0.0108005	0.0153875	Prospective memory result || id:ukb-r2-20018	TRUE		MedicineITLab		7	54441496	119729	Prospective memory result	Prospective memory result || ||	ebi-cfmet338-GCST90026054	7	54373803	0.0931	4.709e-08	291	1-palmitoyl-2-linoleoyl-gpc (16:0/18:2) levels || id:ebi-cfmet338-GCST90026054	TRUE	reported	MedicineITLab	2	TRUE			0.0935332	291	4.90399e-05	119729	TRUE	1.63602e-07		0.00287866	29.8203
rs74398310	T	G	T	G	-0.4227	-0.00321141	0.0226	0.024757	FALSE	FALSE	FALSE	ebi-hbm83-GCST90085843	0.0079451	0.686065	Left parahippocampal volume (UKB data field 26803) || id:ebi-hbm83-GCST90085843	TRUE		MedicineITLab		12	78402134	36778	Left parahippocampal volume (UKB data field 26803)	Left parahippocampal volume (UKB data field 26803) || ||	ebi-cfmet338-GCST90026123	12	78008354	0.0774	4.821e-08	291	Argininate levels || id:ebi-cfmet338-GCST90026123	TRUE	reported	MedicineITLab	2	TRUE			0.093547	291	4.4425e-06	36778	TRUE	1.12295e-07		0.0078936	29.8251
rs74398310	T	G	T	G	-0.4227	0.00485193	0.0226	0.024757	FALSE	FALSE	FALSE	ebi-hbm83-GCST90085884	0.00737614	0.510675	Right parahippocampal volume (UKB data field 26904) || id:ebi-hbm83-GCST90085884	TRUE		MedicineITLab		12	78402134	36778	Right parahippocampal volume (UKB data field 26904)	Right parahippocampal volume (UKB data field 26904) || ||	ebi-cfmet338-GCST90026123	12	78008354	0.0774	4.821e-08	291	Argininate levels || id:ebi-cfmet338-GCST90026123	TRUE	reported	MedicineITLab	2	TRUE			0.093547	291	1.17652e-05	36778	TRUE	1.26906e-07		0.0078936	29.8251
rs74398310	T	G	T	G	-0.4227	-0.0333175	0.0226	0.0268	FALSE	FALSE	FALSE	enigma3-global-full-sa	0.0244822	0.1736	full_SurfArea || id:enigma3-global-full-sa	TRUE		MedicineITLab		12	78402134	31984	full_SurfArea	full_SurfArea || ||	ebi-cfmet338-GCST90026123	12	78008354	0.0774	4.821e-08	291	Argininate levels || id:ebi-cfmet338-GCST90026123	TRUE	reported	MedicineITLab	2	TRUE			0.093547	291	5.79044e-05	31984	TRUE	1.89276e-07		0.0078936	29.8251
rs74398310	T	G	T	G	-0.4227	-0.0033	0.0226	0.0269	FALSE	FALSE	FALSE	enigma3-global-full-th	0.0026	0.1932	full_Thickness || id:enigma3-global-full-th	TRUE		MedicineITLab		12	78402134	32680	full_Thickness	full_Thickness || ||	ebi-cfmet338-GCST90026123	12	78008354	0.0774	4.821e-08	291	Argininate levels || id:ebi-cfmet338-GCST90026123	TRUE	reported	MedicineITLab	2	TRUE			0.093547	291	4.92952e-05	32680	TRUE	1.78913e-07		0.0078936	29.8251
rs74398310	T	G	T	G	-0.4227	0.00672	0.0226	0.02381	FALSE	FALSE	FALSE	GWAS_CP_all	0.00912	0.461	outcome	TRUE	reported	textfile							ebi-cfmet338-GCST90026123	12	78008354	0.0774	4.821e-08	291	Argininate levels || id:ebi-cfmet338-GCST90026123	TRUE	reported	MedicineITLab	2	TRUE			0.093547	291			TRUE		FALSE	0.0078936	29.8251
rs144868758	T	C	T	C	-0.3386	0.00611169	0.0104	0.011312	FALSE	FALSE	FALSE	ebi-hbm83-GCST90085843	0.00748541	0.414224	Left parahippocampal volume (UKB data field 26803) || id:ebi-hbm83-GCST90085843	TRUE		MedicineITLab		12	121513146	36778	Left parahippocampal volume (UKB data field 26803)	Left parahippocampal volume (UKB data field 26803) || ||	ebi-cfmet338-GCST90026050	12	121075343	0.062	4.744e-08	291	1-myristoyl-2-palmitoyl-gpc (14:0/16:0) levels || id:ebi-cfmet338-GCST90026050	TRUE	reported	MedicineITLab	2	TRUE			0.0935486	291	1.81267e-05	36778	TRUE	1.36932e-07		0.00235992	29.8257
rs144868758	T	C	T	C	-0.3386	-0.0312853	0.0104	0.011312	FALSE	FALSE	FALSE	ebi-hbm83-GCST90085884	0.0162613	0.0543663	Right parahippocampal volume (UKB data field 26904) || id:ebi-hbm83-GCST90085884	TRUE		MedicineITLab		12	121513146	36778	Right parahippocampal volume (UKB data field 26904)	Right parahippocampal volume (UKB data field 26904) || ||	ebi-cfmet338-GCST90026050	12	121075343	0.062	4.744e-08	291	1-myristoyl-2-palmitoyl-gpc (14:0/16:0) levels || id:ebi-cfmet338-GCST90026050	TRUE	reported	MedicineITLab	2	TRUE			0.0935486	291	0.000100638	36778	TRUE	2.31973e-07		0.00235992	29.8257
rs144868758	T	C	T	C	-0.3386	0.0393205	0.0104	0.0186	FALSE	FALSE	FALSE	enigma3-global-full-sa	0.0303032	0.1944	full_SurfArea || id:enigma3-global-full-sa	TRUE		MedicineITLab		12	121513146	29829	full_SurfArea	full_SurfArea || ||	ebi-cfmet338-GCST90026050	12	121075343	0.062	4.744e-08	291	1-myristoyl-2-palmitoyl-gpc (14:0/16:0) levels || id:ebi-cfmet338-GCST90026050	TRUE	reported	MedicineITLab	2	TRUE			0.0935486	291	5.64452e-05	29829	TRUE	1.89278e-07		0.00235992	29.8257
rs144868758	T	C	T	C	-0.3386	0.0013	0.0104	0.0189	FALSE	FALSE	FALSE	enigma3-global-full-th	0.0033	0.7059	full_Thickness || id:enigma3-global-full-th	TRUE		MedicineITLab		12	121513146	30525	full_Thickness	full_Thickness || ||	ebi-cfmet338-GCST90026050	12	121075343	0.062	4.744e-08	291	1-myristoyl-2-palmitoyl-gpc (14:0/16:0) levels || id:ebi-cfmet338-GCST90026050	TRUE	reported	MedicineITLab	2	TRUE			0.0935486	291	5.08428e-06	30525	TRUE	1.16466e-07		0.00235992	29.8257
rs144868758	T	C	T	C	-0.3386	0.02176	0.0104	0.006803	FALSE	FALSE	FALSE	GWAS_CP_all	0.01295	0.0929	outcome	TRUE	reported	textfile							ebi-cfmet338-GCST90026050	12	121075343	0.062	4.744e-08	291	1-myristoyl-2-palmitoyl-gpc (14:0/16:0) levels || id:ebi-cfmet338-GCST90026050	TRUE	reported	MedicineITLab	2	TRUE			0.0935486	291			TRUE		FALSE	0.00235992	29.8257
rs144868758	T	C	T	C	-0.3386	0.00183433	0.0104	0.0110576	FALSE	FALSE	FALSE	ukb-r2-20016_irnt	0.0199483	0.926735	Fluid intelligence score || id:ukb-r2-20016_irnt	TRUE		MedicineITLab		12	121513146	117131	Fluid intelligence score	Fluid intelligence score || ||	ebi-cfmet338-GCST90026050	12	121075343	0.062	4.744e-08	291	1-myristoyl-2-palmitoyl-gpc (14:0/16:0) levels || id:ebi-cfmet338-GCST90026050	TRUE	reported	MedicineITLab	2	TRUE			0.0935486	291	7.21903e-08	117131	TRUE	8.74551e-08		0.00235992	29.8257
rs144868758	T	C	T	C	-0.3386	-0.00565656	0.0104	0.01101	FALSE	FALSE	FALSE	ukb-r2-20018	0.0101255	0.576406	Prospective memory result || id:ukb-r2-20018	TRUE		MedicineITLab		12	121513146	119729	Prospective memory result	Prospective memory result || ||	ebi-cfmet338-GCST90026050	12	121075343	0.062	4.744e-08	291	1-myristoyl-2-palmitoyl-gpc (14:0/16:0) levels || id:ebi-cfmet338-GCST90026050	TRUE	reported	MedicineITLab	2	TRUE			0.0935486	291	2.60663e-06	119729	TRUE	9.91034e-08		0.00235992	29.8257
rs1959136	T	C	T	C	-0.3397	0.00944589	0.0085	0.012225	FALSE	FALSE	FALSE	ebi-hbm83-GCST90085843	0.00839859	0.260715	Left parahippocampal volume (UKB data field 26803) || id:ebi-hbm83-GCST90085843	TRUE		MedicineITLab		14	82402849	36778	Left parahippocampal volume (UKB data field 26803)	Left parahippocampal volume (UKB data field 26803) || ||	ebi-cfmet338-GCST90026323	14	81936505	0.0622	4.811e-08	291	X-23739 levels || id:ebi-cfmet338-GCST90026323	TRUE	reported	MedicineITLab	2	TRUE			0.0935524	291	3.43949e-05	36778	TRUE	1.58616e-07		0.00194506	29.8271
rs1959136	T	C	T	C	-0.3397	0.00381546	0.0085	0.012225	FALSE	FALSE	FALSE	ebi-hbm83-GCST90085884	0.00757586	0.614519	Right parahippocampal volume (UKB data field 26904) || id:ebi-hbm83-GCST90085884	TRUE		MedicineITLab		14	82402849	36778	Right parahippocampal volume (UKB data field 26904)	Right parahippocampal volume (UKB data field 26904) || ||	ebi-cfmet338-GCST90026323	14	81936505	0.0622	4.811e-08	291	X-23739 levels || id:ebi-cfmet338-GCST90026323	TRUE	reported	MedicineITLab	2	TRUE			0.0935524	291	6.89705e-06	36778	TRUE	1.17712e-07		0.00194506	29.8271
rs1959136	T	C	T	C	-0.3397	-0.039052	0.0085	0.0159	FALSE	FALSE	FALSE	enigma3-global-full-sa	0.0352805	0.2683	full_SurfArea || id:enigma3-global-full-sa	TRUE		MedicineITLab		14	82402849	25673	full_SurfArea	full_SurfArea || ||	ebi-cfmet338-GCST90026323	14	81936505	0.0622	4.811e-08	291	X-23739 levels || id:ebi-cfmet338-GCST90026323	TRUE	reported	MedicineITLab	2	TRUE			0.0935524	291	4.77257e-05	25673	TRUE	1.82962e-07		0.00194506	29.8271
rs1959136	T	C	T	C	-0.3397	-0.0058	0.0085	0.0163	FALSE	FALSE	FALSE	enigma3-global-full-th	0.0037	0.1214	full_Thickness || id:enigma3-global-full-th	TRUE		MedicineITLab		14	82402849	26368	full_Thickness	full_Thickness || ||	ebi-cfmet338-GCST90026323	14	81936505	0.0622	4.811e-08	291	X-23739 levels || id:ebi-cfmet338-GCST90026323	TRUE	reported	MedicineITLab	2	TRUE			0.0935524	291	9.31897e-05	26368	TRUE	2.33731e-07		0.00194506	29.8271
rs1959136	T	C	T	C	-0.3397	-0.01287	0.0085	0.006803	FALSE	FALSE	FALSE	GWAS_CP_all	0.01266	0.31	outcome	TRUE	reported	textfile							ebi-cfmet338-GCST90026323	14	81936505	0.0622	4.811e-08	291	X-23739 levels || id:ebi-cfmet338-GCST90026323	TRUE	reported	MedicineITLab	2	TRUE			0.0935524	291			TRUE		FALSE	0.00194506	29.8271
rs1959136	T	C	T	C	-0.3397	-0.00148511	0.0085	0.0124458	FALSE	FALSE	FALSE	ukb-r2-20016_irnt	0.0187547	0.936885	Fluid intelligence score || id:ukb-r2-20016_irnt	TRUE		MedicineITLab		14	82402849	117131	Fluid intelligence score	Fluid intelligence score || ||	ebi-cfmet338-GCST90026323	14	81936505	0.0622	4.811e-08	291	X-23739 levels || id:ebi-cfmet338-GCST90026323	TRUE	reported	MedicineITLab	2	TRUE			0.0935524	291	5.35344e-08	117131	TRUE	8.70931e-08		0.00194506	29.8271
rs1959136	T	C	T	C	-0.3397	0.00121369	0.0085	0.0124552	FALSE	FALSE	FALSE	ukb-r2-20018	0.00950069	0.898349	Prospective memory result || id:ukb-r2-20018	TRUE		MedicineITLab		14	82402849	119729	Prospective memory result	Prospective memory result || ||	ebi-cfmet338-GCST90026323	14	81936505	0.0622	4.811e-08	291	X-23739 levels || id:ebi-cfmet338-GCST90026323	TRUE	reported	MedicineITLab	2	TRUE			0.0935524	291	1.36305e-07	119729	TRUE	8.81553e-08		0.00194506	29.8271
rs112668359	C	T	C	T	0.071	0.0168527	0.1017	0.08367	FALSE	FALSE	FALSE	ebi-hbm83-GCST90085843	0.0110566	0.127452	Left parahippocampal volume (UKB data field 26803) || id:ebi-hbm83-GCST90085843	TRUE		MedicineITLab		7	52947602	36778	Left parahippocampal volume (UKB data field 26803)	Left parahippocampal volume (UKB data field 26803) || ||	ebi-cfmet338-GCST90026129	7	52879909	0.013	4.451e-08	291	Beta-alanine levels || id:ebi-cfmet338-GCST90026129	TRUE	reported	MedicineITLab	2	TRUE			0.0935563	291	6.31694e-05	36778	TRUE	1.91746e-07		0.000921062	29.8284
rs112668359	C	T	C	T	0.071	0.000981753	0.1017	0.08367	FALSE	FALSE	FALSE	ebi-hbm83-GCST90085884	0.0181479	0.956858	Right parahippocampal volume (UKB data field 26904) || id:ebi-hbm83-GCST90085884	TRUE		MedicineITLab		7	52947602	36778	Right parahippocampal volume (UKB data field 26904)	Right parahippocampal volume (UKB data field 26904) || ||	ebi-cfmet338-GCST90026129	7	52879909	0.013	4.451e-08	291	Beta-alanine levels || id:ebi-cfmet338-GCST90026129	TRUE	reported	MedicineITLab	2	TRUE			0.0935563	291	7.95767e-08	36778	TRUE	9.46241e-08		0.000921062	29.8284
rs112668359	C	T	C	T	0.071	0.0103881	0.1017	0.0833	FALSE	FALSE	FALSE	enigma3-global-full-sa	0.0142657	0.4665	full_SurfArea || id:enigma3-global-full-sa	TRUE		MedicineITLab		7	52947602	32176	full_SurfArea	full_SurfArea || ||	ebi-cfmet338-GCST90026129	7	52879909	0.013	4.451e-08	291	Beta-alanine levels || id:ebi-cfmet338-GCST90026129	TRUE	reported	MedicineITLab	2	TRUE			0.0935563	291	1.64807e-05	32176	TRUE	1.36446e-07		0.000921062	29.8284
rs112668359	C	T	C	T	0.071	-0.0022	0.1017	0.083	FALSE	FALSE	FALSE	enigma3-global-full-th	0.0014	0.1126	full_Thickness || id:enigma3-global-full-th	TRUE		MedicineITLab		7	52947602	32872	full_Thickness	full_Thickness || ||	ebi-cfmet338-GCST90026129	7	52879909	0.013	4.451e-08	291	Beta-alanine levels || id:ebi-cfmet338-GCST90026129	TRUE	reported	MedicineITLab	2	TRUE			0.0935563	291	7.51202e-05	32872	TRUE	2.07367e-07		0.000921062	29.8284
rs112668359	C	T	C	T	0.071	-0.01094	0.1017	0.08844	FALSE	FALSE	FALSE	GWAS_CP_all	0.00515	0.0337	outcome	TRUE	reported	textfile							ebi-cfmet338-GCST90026129	7	52879909	0.013	4.451e-08	291	Beta-alanine levels || id:ebi-cfmet338-GCST90026129	TRUE	reported	MedicineITLab	2	TRUE			0.0935563	291			TRUE		FALSE	0.000921062	29.8284
rs112668359	C	T	C	T	0.071	-0.011407	0.1017	0.0836214	FALSE	FALSE	FALSE	ukb-r2-20016_irnt	0.00740342	0.123375	Fluid intelligence score || id:ukb-r2-20016_irnt	TRUE		MedicineITLab		7	52947602	117131	Fluid intelligence score	Fluid intelligence score || ||	ebi-cfmet338-GCST90026129	7	52879909	0.013	4.451e-08	291	Beta-alanine levels || id:ebi-cfmet338-GCST90026129	TRUE	reported	MedicineITLab	2	TRUE			0.0935563	291	2.02677e-05	117131	TRUE	1.29529e-07		0.000921062	29.8284
rs112668359	C	T	C	T	0.071	0.00745418	0.1017	0.0836837	FALSE	FALSE	FALSE	ukb-r2-20018	0.00375073	0.0468812	Prospective memory result || id:ukb-r2-20018	TRUE		MedicineITLab		7	52947602	119729	Prospective memory result	Prospective memory result || ||	ebi-cfmet338-GCST90026129	7	52879909	0.013	4.451e-08	291	Beta-alanine levels || id:ebi-cfmet338-GCST90026129	TRUE	reported	MedicineITLab	2	TRUE			0.0935563	291	3.29884e-05	119729	TRUE	1.45151e-07		0.000921062	29.8284
rs142284739	T	C	T	C	-0.2201	-0.0125478	0.0487	0.040011	FALSE	FALSE	FALSE	ebi-hbm83-GCST90085843	0.00948166	0.185711	Left parahippocampal volume (UKB data field 26803) || id:ebi-hbm83-GCST90085843	TRUE		MedicineITLab		1	21832624	36778	Left parahippocampal volume (UKB data field 26803)	Left parahippocampal volume (UKB data field 26803) || ||	ebi-cfmet338-GCST90026144	1	21506131	0.0403	4.7e-08	291	Cys-gly, oxidized levels || id:ebi-cfmet338-GCST90026144	TRUE	reported	MedicineITLab	2	TRUE			0.0935563	291	4.76188e-05	36778	TRUE	1.74276e-07		0.00448866	29.8284
rs142284739	T	C	T	C	-0.2201	0.00116874	0.0487	0.040011	FALSE	FALSE	FALSE	ebi-hbm83-GCST90085884	0.0155251	0.939991	Right parahippocampal volume (UKB data field 26904) || id:ebi-hbm83-GCST90085884	TRUE		MedicineITLab		1	21832624	36778	Right parahippocampal volume (UKB data field 26904)	Right parahippocampal volume (UKB data field 26904) || ||	ebi-cfmet338-GCST90026144	1	21506131	0.0403	4.7e-08	291	Cys-gly, oxidized levels || id:ebi-cfmet338-GCST90026144	TRUE	reported	MedicineITLab	2	TRUE			0.0935563	291	1.54101e-07	36778	TRUE	9.5603e-08		0.00448866	29.8284
rs142284739	T	C	T	C	-0.2201	0.0288274	0.0487	0.043	FALSE	FALSE	FALSE	enigma3-global-full-sa	0.0193672	0.1366	full_SurfArea || id:enigma3-global-full-sa	TRUE		MedicineITLab		1	21832624	32393	full_SurfArea	full_SurfArea || ||	ebi-cfmet338-GCST90026144	1	21506131	0.0403	4.7e-08	291	Cys-gly, oxidized levels || id:ebi-cfmet338-GCST90026144	TRUE	reported	MedicineITLab	2	TRUE			0.0935563	291	6.83945e-05	32393	TRUE	2.00379e-07		0.00448866	29.8284
rs142284739	T	C	T	C	-0.2201	-0.0018	0.0487	0.0436	FALSE	FALSE	FALSE	enigma3-global-full-th	0.002	0.3567	full_Thickness || id:enigma3-global-full-th	TRUE		MedicineITLab		1	21832624	33089	full_Thickness	full_Thickness || ||	ebi-cfmet338-GCST90026144	1	21506131	0.0403	4.7e-08	291	Cys-gly, oxidized levels || id:ebi-cfmet338-GCST90026144	TRUE	reported	MedicineITLab	2	TRUE			0.0935563	291	2.44803e-05	33089	TRUE	1.47536e-07		0.00448866	29.8284
rs142284739	T	C	T	C	-0.2201	0.00504	0.0487	0.03401	FALSE	FALSE	FALSE	GWAS_CP_all	0.00722	0.486	outcome	TRUE	reported	textfile							ebi-cfmet338-GCST90026144	1	21506131	0.0403	4.7e-08	291	Cys-gly, oxidized levels || id:ebi-cfmet338-GCST90026144	TRUE	reported	MedicineITLab	2	TRUE			0.0935563	291			TRUE		FALSE	0.00448866	29.8284
rs142284739	T	C	T	C	-0.2201	0.0177754	0.0487	0.041265	FALSE	FALSE	FALSE	ukb-r2-20016_irnt	0.0103197	0.084987	Fluid intelligence score || id:ukb-r2-20016_irnt	TRUE		MedicineITLab		1	21832624	117131	Fluid intelligence score	Fluid intelligence score || ||	ebi-cfmet338-GCST90026144	1	21506131	0.0403	4.7e-08	291	Cys-gly, oxidized levels || id:ebi-cfmet338-GCST90026144	TRUE	reported	MedicineITLab	2	TRUE			0.0935563	291	2.53296e-05	117131	TRUE	1.36043e-07		0.00448866	29.8284
rs142284739	T	C	T	C	-0.2201	-0.00678914	0.0487	0.0414149	FALSE	FALSE	FALSE	ukb-r2-20018	0.00522038	0.19343	Prospective memory result || id:ukb-r2-20018	TRUE		MedicineITLab		1	21832624	119729	Prospective memory result	Prospective memory result || ||	ebi-cfmet338-GCST90026144	1	21506131	0.0403	4.7e-08	291	Cys-gly, oxidized levels || id:ebi-cfmet338-GCST90026144	TRUE	reported	MedicineITLab	2	TRUE			0.0935563	291	1.41263e-05	119729	TRUE	1.20818e-07		0.00448866	29.8284
rs186132761	A	G	A	G	-0.2944	0.0453338	0.0187	0.011753	FALSE	FALSE	FALSE	ebi-hbm83-GCST90085843	0.0210871	0.0315682	Left parahippocampal volume (UKB data field 26803) || id:ebi-hbm83-GCST90085843	TRUE		MedicineITLab		11	121107248	36778	Left parahippocampal volume (UKB data field 26803)	Left parahippocampal volume (UKB data field 26803) || ||	ebi-cfmet338-GCST90026029	11	121236539	0.0539	4.755e-08	291	Glucuronate levels || id:ebi-cfmet338-GCST90026029	TRUE	reported	MedicineITLab	2	TRUE			0.0935696	291	0.000125659	36778	TRUE	2.57137e-07		0.00318089	29.8331
rs186132761	A	G	A	G	-0.2944	0.009804	0.0187	0.011753	FALSE	FALSE	FALSE	ebi-hbm83-GCST90085884	0.00851805	0.249748	Right parahippocampal volume (UKB data field 26904) || id:ebi-hbm83-GCST90085884	TRUE		MedicineITLab		11	121107248	36778	Right parahippocampal volume (UKB data field 26904)	Right parahippocampal volume (UKB data field 26904) || ||	ebi-cfmet338-GCST90026029	11	121236539	0.0539	4.755e-08	291	Glucuronate levels || id:ebi-cfmet338-GCST90026029	TRUE	reported	MedicineITLab	2	TRUE			0.0935696	291	3.60201e-05	36778	TRUE	1.60165e-07		0.00318089	29.8331
rs186132761	A	G	A	G	-0.2944	0.0311627	0.0187	0.0123	FALSE	FALSE	FALSE	enigma3-global-full-sa	0.0377899	0.4096	full_SurfArea || id:enigma3-global-full-sa	TRUE		MedicineITLab		11	121107248	28821	full_SurfArea	full_SurfArea || ||	ebi-cfmet338-GCST90026029	11	121236539	0.0539	4.755e-08	291	Glucuronate levels || id:ebi-cfmet338-GCST90026029	TRUE	reported	MedicineITLab	2	TRUE			0.0935696	291	2.35956e-05	28821	TRUE	1.48684e-07		0.00318089	29.8331
rs186132761	A	G	A	G	-0.2944	-0.0028	0.0187	0.0122	FALSE	FALSE	FALSE	enigma3-global-full-th	0.004	0.4857	full_Thickness || id:enigma3-global-full-th	TRUE		MedicineITLab		11	121107248	29517	full_Thickness	full_Thickness || ||	ebi-cfmet338-GCST90026029	11	121236539	0.0539	4.755e-08	291	Glucuronate levels || id:ebi-cfmet338-GCST90026029	TRUE	reported	MedicineITLab	2	TRUE			0.0935696	291	1.66015e-05	29517	TRUE	1.37903e-07		0.00318089	29.8331
rs186132761	A	G	A	G	-0.2944	0.01063	0.0187	0.0119	FALSE	FALSE	FALSE	GWAS_CP_all	0.01308	0.416	outcome	TRUE	reported	textfile							ebi-cfmet338-GCST90026029	11	121236539	0.0539	4.755e-08	291	Glucuronate levels || id:ebi-cfmet338-GCST90026029	TRUE	reported	MedicineITLab	2	TRUE			0.0935696	291			TRUE		FALSE	0.00318089	29.8331
rs186132761	A	G	A	G	-0.2944	0.0160083	0.0187	0.0122354	FALSE	FALSE	FALSE	ukb-r2-20016_irnt	0.0191696	0.403671	Fluid intelligence score || id:ukb-r2-20016_irnt	TRUE		MedicineITLab		11	121107248	117131	Fluid intelligence score	Fluid intelligence score || ||	ebi-cfmet338-GCST90026029	11	121236539	0.0539	4.755e-08	291	Glucuronate levels || id:ebi-cfmet338-GCST90026029	TRUE	reported	MedicineITLab	2	TRUE			0.0935696	291	5.95384e-06	117131	TRUE	1.06735e-07		0.00318089	29.8331
rs186132761	A	G	A	G	-0.2944	0.0111085	0.0187	0.01228	FALSE	FALSE	FALSE	ukb-r2-20018	0.0096937	0.251816	Prospective memory result || id:ukb-r2-20018	TRUE		MedicineITLab		11	121107248	119729	Prospective memory result	Prospective memory result || ||	ebi-cfmet338-GCST90026029	11	121236539	0.0539	4.755e-08	291	Glucuronate levels || id:ebi-cfmet338-GCST90026029	TRUE	reported	MedicineITLab	2	TRUE			0.0935696	291	1.09682e-05	119729	TRUE	1.15656e-07		0.00318089	29.8331
rs16934375	G	A	G	A	0.0863	0.00721933	0.0192	0.020909	FALSE	FALSE	FALSE	ebi-hbm83-GCST90085843	0.00772907	0.350278	Left parahippocampal volume (UKB data field 26803) || id:ebi-hbm83-GCST90085843	TRUE		MedicineITLab		9	37680762	36778	Left parahippocampal volume (UKB data field 26803)	Left parahippocampal volume (UKB data field 26803) || ||	ebi-cfmet338-GCST90026170	9	37680765	0.0158	4.991e-08	291	Glutamine levels || id:ebi-cfmet338-GCST90026170	TRUE	reported	MedicineITLab	2	TRUE			0.0935714	291	2.37227e-05	36778	TRUE	1.4433e-07		0.0002805	29.8337
rs16934375	G	A	G	A	0.0863	-0.00869196	0.0192	0.020909	FALSE	FALSE	FALSE	ebi-hbm83-GCST90085884	0.00815519	0.286506	Right parahippocampal volume (UKB data field 26904) || id:ebi-hbm83-GCST90085884	TRUE		MedicineITLab		9	37680762	36778	Right parahippocampal volume (UKB data field 26904)	Right parahippocampal volume (UKB data field 26904) || ||	ebi-cfmet338-GCST90026170	9	37680765	0.0158	4.991e-08	291	Glutamine levels || id:ebi-cfmet338-GCST90026170	TRUE	reported	MedicineITLab	2	TRUE			0.0935714	291	3.0888e-05	36778	TRUE	1.5373e-07		0.0002805	29.8337
rs16934375	G	A	G	A	0.0863	-0.02444	0.0192	0.0281	FALSE	FALSE	FALSE	enigma3-global-full-sa	0.0280791	0.3841	full_SurfArea || id:enigma3-global-full-sa	TRUE		MedicineITLab		9	37680762	23222	full_SurfArea	full_SurfArea || ||	ebi-cfmet338-GCST90026170	9	37680765	0.0158	4.991e-08	291	Glutamine levels || id:ebi-cfmet338-GCST90026170	TRUE	reported	MedicineITLab	2	TRUE			0.0935714	291	3.26257e-05	23222	TRUE	1.66267e-07		0.0002805	29.8337
rs16934375	G	A	G	A	0.0863	-0.0062	0.0192	0.0283	FALSE	FALSE	FALSE	enigma3-global-full-th	0.0031	0.04525	full_Thickness || id:enigma3-global-full-th	TRUE		MedicineITLab		9	37680762	23219	full_Thickness	full_Thickness || ||	ebi-cfmet338-GCST90026170	9	37680765	0.0158	4.991e-08	291	Glutamine levels || id:ebi-cfmet338-GCST90026170	TRUE	reported	MedicineITLab	2	TRUE			0.0935714	291	0.000172258	23219	TRUE	3.24679e-07		0.0002805	29.8337
rs16934375	G	A	G	A	0.0863	0.00298	0.0192	0.02381	FALSE	FALSE	FALSE	GWAS_CP_all	0.00995	0.765	outcome	TRUE	reported	textfile							ebi-cfmet338-GCST90026170	9	37680765	0.0158	4.991e-08	291	Glutamine levels || id:ebi-cfmet338-GCST90026170	TRUE	reported	MedicineITLab	2	TRUE			0.0935714	291			TRUE		FALSE	0.0002805	29.8337
rs16934375	G	A	G	A	0.0863	0.00832679	0.0192	0.02011	FALSE	FALSE	FALSE	ukb-r2-20016_irnt	0.0145631	0.567478	Fluid intelligence score || id:ukb-r2-20016_irnt	TRUE		MedicineITLab		9	37680762	117131	Fluid intelligence score	Fluid intelligence score || ||	ebi-cfmet338-GCST90026170	9	37680765	0.0158	4.991e-08	291	Glutamine levels || id:ebi-cfmet338-GCST90026170	TRUE	reported	MedicineITLab	2	TRUE			0.0935714	291	2.79114e-06	117131	TRUE	9.93197e-08		0.0002805	29.8337
rs16934375	G	A	G	A	0.0863	0.00264825	0.0192	0.0200954	FALSE	FALSE	FALSE	ukb-r2-20018	0.00738361	0.719846	Prospective memory result || id:ukb-r2-20018	TRUE		MedicineITLab		9	37680762	119729	Prospective memory result	Prospective memory result || ||	ebi-cfmet338-GCST90026170	9	37680765	0.0158	4.991e-08	291	Glutamine levels || id:ebi-cfmet338-GCST90026170	TRUE	reported	MedicineITLab	2	TRUE			0.0935714	291	1.07445e-06	119729	TRUE	9.35358e-08		0.0002805	29.8337
rs140061751	G	A	G	A	-0.6407	-0.010277	0.0048	0.0118	FALSE	FALSE	FALSE	enigma3-global-full-sa	0.0388837	0.7915	full_SurfArea || id:enigma3-global-full-sa	TRUE		MedicineITLab		5	32738048	28362	full_SurfArea	full_SurfArea || ||	ebi-cfmet338-GCST90026200	5	32737942	0.1173	4.774e-08	291	Methylmalonate (mma) levels || id:ebi-cfmet338-GCST90026200	TRUE	reported	MedicineITLab	2	TRUE			0.0935726	291	2.46314e-06	28362	TRUE	1.10003e-07		0.00392185	29.8341
rs140061751	G	A	G	A	-0.6407	-0.0065	0.0048	0.012	FALSE	FALSE	FALSE	enigma3-global-full-th	0.0041	0.1149	full_Thickness || id:enigma3-global-full-th	TRUE		MedicineITLab		5	32738048	29058	full_Thickness	full_Thickness || ||	ebi-cfmet338-GCST90026200	5	32737942	0.1173	4.774e-08	291	Methylmalonate (mma) levels || id:ebi-cfmet338-GCST90026200	TRUE	reported	MedicineITLab	2	TRUE			0.0935726	291	8.64939e-05	29058	TRUE	2.22532e-07		0.00392185	29.8341
rs140061751	G	A	G	A	-0.6407	-0.00982	0.0048	0.008503	FALSE	FALSE	FALSE	GWAS_CP_all	0.01494	0.511	outcome	TRUE	reported	textfile							ebi-cfmet338-GCST90026200	5	32737942	0.1173	4.774e-08	291	Methylmalonate (mma) levels || id:ebi-cfmet338-GCST90026200	TRUE	reported	MedicineITLab	2	TRUE			0.0935726	291			TRUE		FALSE	0.00392185	29.8341
rs140061751	G	A	G	A	-0.6407	-0.0281837	0.0048	0.00939946	FALSE	FALSE	FALSE	ukb-r2-20016_irnt	0.0214728	0.189344	Fluid intelligence score || id:ukb-r2-20016_irnt	TRUE		MedicineITLab		5	32738048	117131	Fluid intelligence score	Fluid intelligence score || ||	ebi-cfmet338-GCST90026200	5	32737942	0.1173	4.774e-08	291	Methylmalonate (mma) levels || id:ebi-cfmet338-GCST90026200	TRUE	reported	MedicineITLab	2	TRUE			0.0935726	291	1.47078e-05	117131	TRUE	1.21441e-07		0.00392185	29.8341
rs140061751	G	A	G	A	-0.6407	0.00926443	0.0048	0.0094004	FALSE	FALSE	FALSE	ukb-r2-20018	0.0108809	0.394529	Prospective memory result || id:ukb-r2-20018	TRUE		MedicineITLab		5	32738048	119729	Prospective memory result	Prospective memory result || ||	ebi-cfmet338-GCST90026200	5	32737942	0.1173	4.774e-08	291	Methylmalonate (mma) levels || id:ebi-cfmet338-GCST90026200	TRUE	reported	MedicineITLab	2	TRUE			0.0935726	291	6.05498e-06	119729	TRUE	1.06803e-07		0.00392185	29.8341
rs148157461	A	G	A	G	-0.5402	0.00491421	0.0047	0.010114	FALSE	FALSE	FALSE	ebi-hbm83-GCST90085843	0.00737486	0.505188	Left parahippocampal volume (UKB data field 26803) || id:ebi-hbm83-GCST90085843	TRUE		MedicineITLab		8	65335370	36778	Left parahippocampal volume (UKB data field 26803)	Left parahippocampal volume (UKB data field 26803) || ||	ebi-cfmet338-GCST90026106	8	64422813	0.0989	4.698e-08	291	6-oxopiperidine-2-carboxylate levels || id:ebi-cfmet338-GCST90026106	TRUE	reported	MedicineITLab	2	TRUE			0.0935732	291	1.20734e-05	36778	TRUE	1.26876e-07		0.00273018	29.8343
rs148157461	A	G	A	G	-0.5402	0.0033554	0.0047	0.010114	FALSE	FALSE	FALSE	ebi-hbm83-GCST90085884	0.00783164	0.668329	Right parahippocampal volume (UKB data field 26904) || id:ebi-hbm83-GCST90085884	TRUE		MedicineITLab		8	65335370	36778	Right parahippocampal volume (UKB data field 26904)	Right parahippocampal volume (UKB data field 26904) || ||	ebi-cfmet338-GCST90026106	8	64422813	0.0989	4.698e-08	291	6-oxopiperidine-2-carboxylate levels || id:ebi-cfmet338-GCST90026106	TRUE	reported	MedicineITLab	2	TRUE			0.0935732	291	4.99135e-06	36778	TRUE	1.13123e-07		0.00273018	29.8343
rs148157461	A	G	A	G	-0.5402	0.0177124	0.0047	0.0128	FALSE	FALSE	FALSE	enigma3-global-full-sa	0.0376257	0.6378	full_SurfArea || id:enigma3-global-full-sa	TRUE		MedicineITLab		8	65335370	27952	full_SurfArea	full_SurfArea || ||	ebi-cfmet338-GCST90026106	8	64422813	0.0989	4.698e-08	291	6-oxopiperidine-2-carboxylate levels || id:ebi-cfmet338-GCST90026106	TRUE	reported	MedicineITLab	2	TRUE			0.0935732	291	7.92864e-06	27952	TRUE	1.2369e-07		0.00273018	29.8343
rs148157461	A	G	A	G	-0.5402	-0.0025	0.0047	0.0127	FALSE	FALSE	FALSE	enigma3-global-full-th	0.0041	0.5546	full_Thickness || id:enigma3-global-full-th	TRUE		MedicineITLab		8	65335370	28648	full_Thickness	full_Thickness || ||	ebi-cfmet338-GCST90026106	8	64422813	0.0989	4.698e-08	291	6-oxopiperidine-2-carboxylate levels || id:ebi-cfmet338-GCST90026106	TRUE	reported	MedicineITLab	2	TRUE			0.0935732	291	1.2979e-05	28648	TRUE	1.32521e-07		0.00273018	29.8343
rs148157461	A	G	A	G	-0.5402	0.00376	0.0047	0.02891	FALSE	FALSE	FALSE	GWAS_CP_all	0.01384	0.786	outcome	TRUE	reported	textfile							ebi-cfmet338-GCST90026106	8	64422813	0.0989	4.698e-08	291	6-oxopiperidine-2-carboxylate levels || id:ebi-cfmet338-GCST90026106	TRUE	reported	MedicineITLab	2	TRUE			0.0935732	291			TRUE		FALSE	0.00273018	29.8343
rs148157461	A	G	A	G	-0.5402	-0.0105876	0.0047	0.010476	FALSE	FALSE	FALSE	ukb-r2-20016_irnt	0.0206543	0.608225	Fluid intelligence score || id:ukb-r2-20016_irnt	TRUE		MedicineITLab		8	65335370	117131	Fluid intelligence score	Fluid intelligence score || ||	ebi-cfmet338-GCST90026106	8	64422813	0.0989	4.698e-08	291	6-oxopiperidine-2-carboxylate levels || id:ebi-cfmet338-GCST90026106	TRUE	reported	MedicineITLab	2	TRUE			0.0935732	291	2.24341e-06	117131	TRUE	9.77009e-08		0.00273018	29.8343
rs148157461	A	G	A	G	-0.5402	-0.0056489	0.0047	0.0104765	FALSE	FALSE	FALSE	ukb-r2-20018	0.0104623	0.589247	Prospective memory result || id:ukb-r2-20018	TRUE		MedicineITLab		8	65335370	119729	Prospective memory result	Prospective memory result || ||	ebi-cfmet338-GCST90026106	8	64422813	0.0989	4.698e-08	291	6-oxopiperidine-2-carboxylate levels || id:ebi-cfmet338-GCST90026106	TRUE	reported	MedicineITLab	2	TRUE			0.0935732	291	2.4349e-06	119729	TRUE	9.81968e-08		0.00273018	29.8343
rs77652393	A	C	A	C	-0.5282	0.00656605	0.0161	0.015662	FALSE	FALSE	FALSE	ebi-hbm83-GCST90085843	0.00757398	0.385984	Left parahippocampal volume (UKB data field 26803) || id:ebi-hbm83-GCST90085843	TRUE		MedicineITLab		7	73726995	36778	Left parahippocampal volume (UKB data field 26803)	Left parahippocampal volume (UKB data field 26803) || ||	ebi-cfmet338-GCST90026181	7	74312665	0.0967	4.755e-08	291	Homocarnosine levels || id:ebi-cfmet338-GCST90026181	TRUE	reported	MedicineITLab	2	TRUE			0.0935785	291	2.04356e-05	36778	TRUE	1.39592e-07		0.00883901	29.8362
rs77652393	A	C	A	C	-0.5282	-0.00842129	0.0161	0.015662	FALSE	FALSE	FALSE	ebi-hbm83-GCST90085884	0.00807117	0.296773	Right parahippocampal volume (UKB data field 26904) || id:ebi-hbm83-GCST90085884	TRUE		MedicineITLab		7	73726995	36778	Right parahippocampal volume (UKB data field 26904)	Right parahippocampal volume (UKB data field 26904) || ||	ebi-cfmet338-GCST90026181	7	74312665	0.0967	4.755e-08	291	Homocarnosine levels || id:ebi-cfmet338-GCST90026181	TRUE	reported	MedicineITLab	2	TRUE			0.0935785	291	2.9601e-05	36778	TRUE	1.5191e-07		0.00883901	29.8362
rs77652393	A	C	A	C	-0.5282	-0.0387217	0.0161	0.0141	FALSE	FALSE	FALSE	enigma3-global-full-sa	0.0403554	0.3373	full_SurfArea || id:enigma3-global-full-sa	TRUE		MedicineITLab		7	73726995	22087	full_SurfArea	full_SurfArea || ||	ebi-cfmet338-GCST90026181	7	74312665	0.0967	4.755e-08	291	Homocarnosine levels || id:ebi-cfmet338-GCST90026181	TRUE	reported	MedicineITLab	2	TRUE			0.0935785	291	4.16861e-05	22087	TRUE	1.79325e-07		0.00883901	29.8362
rs77652393	A	C	A	C	-0.5282	0.0002	0.0161	0.0142	FALSE	FALSE	FALSE	enigma3-global-full-th	0.0042	0.964	full_Thickness || id:enigma3-global-full-th	TRUE		MedicineITLab		7	73726995	22782	full_Thickness	full_Thickness || ||	ebi-cfmet338-GCST90026181	7	74312665	0.0967	4.755e-08	291	Homocarnosine levels || id:ebi-cfmet338-GCST90026181	TRUE	reported	MedicineITLab	2	TRUE			0.0935785	291	9.95423e-08	22782	TRUE	1.01413e-07		0.00883901	29.8362
rs77652393	A	C	A	C	-0.5282	0.0054	0.0161	0.01871	FALSE	FALSE	FALSE	GWAS_CP_all	0.0115	0.639	outcome	TRUE	reported	textfile							ebi-cfmet338-GCST90026181	7	74312665	0.0967	4.755e-08	291	Homocarnosine levels || id:ebi-cfmet338-GCST90026181	TRUE	reported	MedicineITLab	2	TRUE			0.0935785	291			TRUE		FALSE	0.00883901	29.8362
rs77652393	A	C	A	C	-0.5282	0.0268826	0.0161	0.0156065	FALSE	FALSE	FALSE	ukb-r2-20016_irnt	0.016483	0.102908	Fluid intelligence score || id:ukb-r2-20016_irnt	TRUE		MedicineITLab		7	73726995	117131	Fluid intelligence score	Fluid intelligence score || ||	ebi-cfmet338-GCST90026181	7	74312665	0.0967	4.755e-08	291	Homocarnosine levels || id:ebi-cfmet338-GCST90026181	TRUE	reported	MedicineITLab	2	TRUE			0.0935785	291	2.27089e-05	117131	TRUE	1.32231e-07		0.00883901	29.8362
rs77652393	A	C	A	C	-0.5282	-0.013611	0.0161	0.0155977	FALSE	FALSE	FALSE	ukb-r2-20018	0.00835379	0.103248	Prospective memory result || id:ukb-r2-20018	TRUE		MedicineITLab		7	73726995	119729	Prospective memory result	Prospective memory result || ||	ebi-cfmet338-GCST90026181	7	74312665	0.0967	4.755e-08	291	Homocarnosine levels || id:ebi-cfmet338-GCST90026181	TRUE	reported	MedicineITLab	2	TRUE			0.0935785	291	2.21723e-05	119729	TRUE	1.3144e-07		0.00883901	29.8362
rs77053171	A	G	A	G	-0.5206	-0.00312692	0.0327	0.039188	FALSE	FALSE	FALSE	ebi-hbm83-GCST90085843	0.00802088	0.696649	Left parahippocampal volume (UKB data field 26803) || id:ebi-hbm83-GCST90085843	TRUE		MedicineITLab		16	25474781	36778	Left parahippocampal volume (UKB data field 26803)	Left parahippocampal volume (UKB data field 26803) || ||	ebi-cfmet338-GCST90026140	16	25463460	0.0953	4.689e-08	291	Citramalate levels || id:ebi-cfmet338-GCST90026140	TRUE	reported	MedicineITLab	2	TRUE			0.0935939	291	4.1326e-06	36778	TRUE	1.10649e-07		0.0171454	29.8416
rs77053171	A	G	A	G	-0.5206	-0.00585697	0.0327	0.039188	FALSE	FALSE	FALSE	ebi-hbm83-GCST90085884	0.00744475	0.431444	Right parahippocampal volume (UKB data field 26904) || id:ebi-hbm83-GCST90085884	TRUE		MedicineITLab		16	25474781	36778	Right parahippocampal volume (UKB data field 26904)	Right parahippocampal volume (UKB data field 26904) || ||	ebi-cfmet338-GCST90026140	16	25463460	0.0953	4.689e-08	291	Citramalate levels || id:ebi-cfmet338-GCST90026140	TRUE	reported	MedicineITLab	2	TRUE			0.0935939	291	1.68296e-05	36778	TRUE	1.33976e-07		0.0171454	29.8416
rs77053171	A	G	A	G	-0.5206	0.0083559	0.0327	0.0366	FALSE	FALSE	FALSE	enigma3-global-full-sa	0.0215854	0.6987	full_SurfArea || id:enigma3-global-full-sa	TRUE		MedicineITLab		16	25474781	30436	full_SurfArea	full_SurfArea || ||	ebi-cfmet338-GCST90026140	16	25463460	0.0953	4.689e-08	291	Citramalate levels || id:ebi-cfmet338-GCST90026140	TRUE	reported	MedicineITLab	2	TRUE			0.0935939	291	4.92384e-06	30436	TRUE	1.15252e-07		0.0171454	29.8416
rs77053171	A	G	A	G	-0.5206	0	0.0327	0.0362	FALSE	FALSE	FALSE	enigma3-global-full-th	0.0022	0.9976	full_Thickness || id:enigma3-global-full-th	TRUE		MedicineITLab		16	25474781	31132	full_Thickness	full_Thickness || ||	ebi-cfmet338-GCST90026140	16	25463460	0.0953	4.689e-08	291	Citramalate levels || id:ebi-cfmet338-GCST90026140	TRUE	reported	MedicineITLab	2	TRUE			0.0935939	291	0	31132	TRUE	9.35069e-08		0.0171454	29.8416
rs77053171	A	G	A	G	-0.5206	0.00812	0.0327	0.03741	FALSE	FALSE	FALSE	GWAS_CP_all	0.00745	0.276	outcome	TRUE	reported	textfile							ebi-cfmet338-GCST90026140	16	25463460	0.0953	4.689e-08	291	Citramalate levels || id:ebi-cfmet338-GCST90026140	TRUE	reported	MedicineITLab	2	TRUE			0.0935939	291			TRUE		FALSE	0.0171454	29.8416
rs77053171	A	G	A	G	-0.5206	0.0184696	0.0327	0.0387703	FALSE	FALSE	FALSE	ukb-r2-20016_irnt	0.0106247	0.0821485	Fluid intelligence score || id:ukb-r2-20016_irnt	TRUE		MedicineITLab		16	25474781	117131	Fluid intelligence score	Fluid intelligence score || ||	ebi-cfmet338-GCST90026140	16	25463460	0.0953	4.689e-08	291	Citramalate levels || id:ebi-cfmet338-GCST90026140	TRUE	reported	MedicineITLab	2	TRUE			0.0935939	291	2.57992e-05	117131	TRUE	1.35775e-07		0.0171454	29.8416
rs77053171	A	G	A	G	-0.5206	0.00584481	0.0327	0.0388109	FALSE	FALSE	FALSE	ukb-r2-20018	0.00538186	0.277472	Prospective memory result || id:ukb-r2-20018	TRUE		MedicineITLab		16	25474781	119729	Prospective memory result	Prospective memory result || ||	ebi-cfmet338-GCST90026140	16	25463460	0.0953	4.689e-08	291	Citramalate levels || id:ebi-cfmet338-GCST90026140	TRUE	reported	MedicineITLab	2	TRUE			0.0935939	291	9.85098e-06	119729	TRUE	1.13348e-07		0.0171454	29.8416
rs191663244	T	C	T	C	-0.5736	0.00952189	0.0117	0.018679	FALSE	FALSE	FALSE	ebi-hbm83-GCST90085843	0.00842376	0.258324	Left parahippocampal volume (UKB data field 26803) || id:ebi-hbm83-GCST90085843	TRUE		MedicineITLab		16	64238878	36778	Left parahippocampal volume (UKB data field 26803)	Left parahippocampal volume (UKB data field 26803) || ||	ebi-cfmet338-GCST90026212	16	64204974	0.105	4.749e-08	291	N-acetylglucosamine/n-acetylgalactosamine levels || id:ebi-cfmet338-GCST90026212	TRUE	reported	MedicineITLab	2	TRUE			0.0935972	291	3.4742e-05	36778	TRUE	1.57873e-07		0.00760892	29.8428
rs191663244	T	C	T	C	-0.5736	0.0331876	0.0117	0.018679	FALSE	FALSE	FALSE	ebi-hbm83-GCST90085884	0.0169279	0.0499344	Right parahippocampal volume (UKB data field 26904) || id:ebi-hbm83-GCST90085884	TRUE		MedicineITLab		16	64238878	36778	Right parahippocampal volume (UKB data field 26904)	Right parahippocampal volume (UKB data field 26904) || ||	ebi-cfmet338-GCST90026212	16	64204974	0.105	4.749e-08	291	N-acetylglucosamine/n-acetylgalactosamine levels || id:ebi-cfmet338-GCST90026212	TRUE	reported	MedicineITLab	2	TRUE			0.0935972	291	0.000104504	36778	TRUE	2.34148e-07		0.00760892	29.8428
rs191663244	T	C	T	C	-0.5736	-0.038576	0.0117	0.0176	FALSE	FALSE	FALSE	enigma3-global-full-sa	0.0303702	0.204	full_SurfArea || id:enigma3-global-full-sa	TRUE		MedicineITLab		16	64238878	31353	full_SurfArea	full_SurfArea || ||	ebi-cfmet338-GCST90026212	16	64204974	0.105	4.749e-08	291	N-acetylglucosamine/n-acetylgalactosamine levels || id:ebi-cfmet338-GCST90026212	TRUE	reported	MedicineITLab	2	TRUE			0.0935972	291	5.14594e-05	31353	TRUE	1.80866e-07		0.00760892	29.8428
rs191663244	T	C	T	C	-0.5736	0.0051	0.0117	0.0177	FALSE	FALSE	FALSE	enigma3-global-full-th	0.0032	0.1055	full_Thickness || id:enigma3-global-full-th	TRUE		MedicineITLab		16	64238878	32049	full_Thickness	full_Thickness || ||	ebi-cfmet338-GCST90026212	16	64204974	0.105	4.749e-08	291	N-acetylglucosamine/n-acetylgalactosamine levels || id:ebi-cfmet338-GCST90026212	TRUE	reported	MedicineITLab	2	TRUE			0.0935972	291	7.92535e-05	32049	TRUE	2.11082e-07		0.00760892	29.8428
rs191663244	T	C	T	C	-0.5736	0.01305	0.0117	0.01701	FALSE	FALSE	FALSE	GWAS_CP_all	0.01041	0.21	outcome	TRUE	reported	textfile							ebi-cfmet338-GCST90026212	16	64204974	0.105	4.749e-08	291	N-acetylglucosamine/n-acetylgalactosamine levels || id:ebi-cfmet338-GCST90026212	TRUE	reported	MedicineITLab	2	TRUE			0.0935972	291			TRUE		FALSE	0.00760892	29.8428
rs191663244	T	C	T	C	-0.5736	0.0178223	0.0117	0.0190993	FALSE	FALSE	FALSE	ukb-r2-20016_irnt	0.0154505	0.248704	Fluid intelligence score || id:ukb-r2-20016_irnt	TRUE		MedicineITLab		16	64238878	117131	Fluid intelligence score	Fluid intelligence score || ||	ebi-cfmet338-GCST90026212	16	64204974	0.105	4.749e-08	291	N-acetylglucosamine/n-acetylgalactosamine levels || id:ebi-cfmet338-GCST90026212	TRUE	reported	MedicineITLab	2	TRUE			0.0935972	291	1.13599e-05	117131	TRUE	1.15839e-07		0.00760892	29.8428
rs191663244	T	C	T	C	-0.5736	-0.00784903	0.0117	0.0190828	FALSE	FALSE	FALSE	ukb-r2-20018	0.00783313	0.316331	Prospective memory result || id:ukb-r2-20018	TRUE		MedicineITLab		16	64238878	119729	Prospective memory result	Prospective memory result || ||	ebi-cfmet338-GCST90026212	16	64204974	0.105	4.749e-08	291	N-acetylglucosamine/n-acetylgalactosamine levels || id:ebi-cfmet338-GCST90026212	TRUE	reported	MedicineITLab	2	TRUE			0.0935972	291	8.38621e-06	119729	TRUE	1.10757e-07		0.00760892	29.8428
rs117567240	G	C	G	C	-0.5452	-0.00528506	0.0137	0.018083	FALSE	TRUE	FALSE	ebi-hbm83-GCST90085843	0.00738431	0.474168	Left parahippocampal volume (UKB data field 26803) || id:ebi-hbm83-GCST90085843	TRUE		MedicineITLab		14	91893825	36778	Left parahippocampal volume (UKB data field 26803)	Left parahippocampal volume (UKB data field 26803) || ||	ebi-cfmet338-GCST90026228	14	91427481	0.0998	4.715e-08	291	N-formylanthranilic acid levels || id:ebi-cfmet338-GCST90026228	TRUE	reported	MedicineITLab	2	TRUE			0.0935994	291	1.39287e-05	36778	TRUE	1.29361e-07		0.00803288	29.8436
rs117567240	G	C	G	C	-0.5452	-0.00309667	0.0137	0.018083	FALSE	TRUE	FALSE	ebi-hbm83-GCST90085884	0.00804982	0.700468	Right parahippocampal volume (UKB data field 26904) || id:ebi-hbm83-GCST90085884	TRUE		MedicineITLab		14	91893825	36778	Right parahippocampal volume (UKB data field 26904)	Right parahippocampal volume (UKB data field 26904) || ||	ebi-cfmet338-GCST90026228	14	91427481	0.0998	4.715e-08	291	N-formylanthranilic acid levels || id:ebi-cfmet338-GCST90026228	TRUE	reported	MedicineITLab	2	TRUE			0.0935994	291	4.02394e-06	36778	TRUE	1.10272e-07		0.00803288	29.8436
rs117567240	G	C	G	C	-0.5452	0.034068	0.0137	0.0248	FALSE	TRUE	FALSE	enigma3-global-full-sa	0.0278763	0.2217	full_SurfArea || id:enigma3-global-full-sa	TRUE		MedicineITLab		14	91893825	26605	full_SurfArea	full_SurfArea || ||	ebi-cfmet338-GCST90026228	14	91427481	0.0998	4.715e-08	291	N-formylanthranilic acid levels || id:ebi-cfmet338-GCST90026228	TRUE	reported	MedicineITLab	2	TRUE			0.0935994	291	5.61394e-05	26605	TRUE	1.90431e-07		0.00803288	29.8436
rs117567240	G	C	G	C	-0.5452	0.0048	0.0137	0.0253	FALSE	TRUE	FALSE	enigma3-global-full-th	0.0032	0.136	full_Thickness || id:enigma3-global-full-th	TRUE		MedicineITLab		14	91893825	27300	full_Thickness	full_Thickness || ||	ebi-cfmet338-GCST90026228	14	91427481	0.0998	4.715e-08	291	N-formylanthranilic acid levels || id:ebi-cfmet338-GCST90026228	TRUE	reported	MedicineITLab	2	TRUE			0.0935994	291	8.24168e-05	27300	TRUE	2.1907e-07		0.00803288	29.8436
rs117567240	G	C	G	C	-0.5452	0.01104	0.0137	0.03401	FALSE	TRUE	FALSE	GWAS_CP_all	0.01045	0.291	outcome	TRUE	reported	textfile							ebi-cfmet338-GCST90026228	14	91427481	0.0998	4.715e-08	291	N-formylanthranilic acid levels || id:ebi-cfmet338-GCST90026228	TRUE	reported	MedicineITLab	2	TRUE			0.0935994	291			TRUE		FALSE	0.00803288	29.8436
rs117567240	G	C	G	C	-0.5452	-0.00491426	0.0137	0.0175053	FALSE	TRUE	FALSE	ukb-r2-20016_irnt	0.0159633	0.758198	Fluid intelligence score || id:ukb-r2-20016_irnt	TRUE		MedicineITLab		14	91893825	117131	Fluid intelligence score	Fluid intelligence score || ||	ebi-cfmet338-GCST90026228	14	91427481	0.0998	4.715e-08	291	N-formylanthranilic acid levels || id:ebi-cfmet338-GCST90026228	TRUE	reported	MedicineITLab	2	TRUE			0.0935994	291	8.09107e-07	117131	TRUE	9.19824e-08		0.00803288	29.8436
rs117567240	G	C	G	C	-0.5452	-0.00570033	0.0137	0.0174923	FALSE	TRUE	FALSE	ukb-r2-20018	0.00808884	0.480989	Prospective memory result || id:ukb-r2-20018	TRUE		MedicineITLab		14	91893825	119729	Prospective memory result	Prospective memory result || ||	ebi-cfmet338-GCST90026228	14	91427481	0.0998	4.715e-08	291	N-formylanthranilic acid levels || id:ebi-cfmet338-GCST90026228	TRUE	reported	MedicineITLab	2	TRUE			0.0935994	291	4.14795e-06	119729	TRUE	1.02206e-07		0.00803288	29.8436
rs144551481	G	A	G	A	-0.5747	-0.0499824	0.0069	0.0149	FALSE	FALSE	FALSE	enigma3-global-full-sa	0.0332073	0.1323	full_SurfArea || id:enigma3-global-full-sa	TRUE		MedicineITLab		6	68842822	30891	full_SurfArea	full_SurfArea || ||	ebi-cfmet338-GCST90026144	6	68132930	0.1052	4.718e-08	291	Cys-gly, oxidized levels || id:ebi-cfmet338-GCST90026144	TRUE	reported	MedicineITLab	2	TRUE			0.0935994	291	7.33382e-05	30891	TRUE	2.05574e-07		0.00452642	29.8436
rs144551481	G	A	G	A	-0.5747	-0.0008	0.0069	0.0152	FALSE	FALSE	FALSE	enigma3-global-full-th	0.0039	0.8397	full_Thickness || id:enigma3-global-full-th	TRUE		MedicineITLab		6	68842822	31587	full_Thickness	full_Thickness || ||	ebi-cfmet338-GCST90026144	6	68132930	0.1052	4.718e-08	291	Cys-gly, oxidized levels || id:ebi-cfmet338-GCST90026144	TRUE	reported	MedicineITLab	2	TRUE			0.0935994	291	1.3322e-06	31587	TRUE	1.03806e-07		0.00452642	29.8436
rs144551481	G	A	G	A	-0.5747	0.00748	0.0069	0.001701	FALSE	FALSE	FALSE	GWAS_CP_all	0.01747	0.668	outcome	TRUE	reported	textfile							ebi-cfmet338-GCST90026144	6	68132930	0.1052	4.718e-08	291	Cys-gly, oxidized levels || id:ebi-cfmet338-GCST90026144	TRUE	reported	MedicineITLab	2	TRUE			0.0935994	291			TRUE		FALSE	0.00452642	29.8436
rs144551481	G	A	G	A	-0.5747	0.0268339	0.0069	0.00656896	FALSE	FALSE	FALSE	ukb-r2-20016_irnt	0.0262566	0.30679	Fluid intelligence score || id:ukb-r2-20016_irnt	TRUE		MedicineITLab		6	68842822	117131	Fluid intelligence score	Fluid intelligence score || ||	ebi-cfmet338-GCST90026144	6	68132930	0.1052	4.718e-08	291	Cys-gly, oxidized levels || id:ebi-cfmet338-GCST90026144	TRUE	reported	MedicineITLab	2	TRUE			0.0935994	291	8.91707e-06	117131	TRUE	1.11736e-07		0.00452642	29.8436
rs144551481	G	A	G	A	-0.5747	-0.00476278	0.0069	0.00658038	FALSE	FALSE	FALSE	ukb-r2-20018	0.0132956	0.720177	Prospective memory result || id:ukb-r2-20018	TRUE		MedicineITLab		6	68842822	119729	Prospective memory result	Prospective memory result || ||	ebi-cfmet338-GCST90026144	6	68132930	0.1052	4.718e-08	291	Cys-gly, oxidized levels || id:ebi-cfmet338-GCST90026144	TRUE	reported	MedicineITLab	2	TRUE			0.0935994	291	1.0718e-06	119729	TRUE	9.30837e-08		0.00452642	29.8436
rs186822882	A	G	A	G	-0.3655	0.0107698	0.0103	0.01802	FALSE	FALSE	FALSE	ebi-hbm83-GCST90085843	0.0088494	0.223602	Left parahippocampal volume (UKB data field 26803) || id:ebi-hbm83-GCST90085843	TRUE		MedicineITLab		7	114878436	36778	Left parahippocampal volume (UKB data field 26803)	Left parahippocampal volume (UKB data field 26803) || ||	ebi-cfmet338-GCST90026061	7	115238382	0.0669	4.766e-08	291	1-stearoyl-2-docosahexaenoyl-gpc (18:0/22:6) levels || id:ebi-cfmet338-GCST90026061	TRUE	reported	MedicineITLab	2	TRUE			0.0936134	291	4.02721e-05	36778	TRUE	1.64104e-07		0.00272361	29.8485
rs186822882	A	G	A	G	-0.3655	-0.00176412	0.0103	0.01802	FALSE	FALSE	FALSE	ebi-hbm83-GCST90085884	0.0111015	0.873741	Right parahippocampal volume (UKB data field 26904) || id:ebi-hbm83-GCST90085884	TRUE		MedicineITLab		7	114878436	36778	Right parahippocampal volume (UKB data field 26904)	Right parahippocampal volume (UKB data field 26904) || ||	ebi-cfmet338-GCST90026061	7	115238382	0.0669	4.766e-08	291	1-stearoyl-2-docosahexaenoyl-gpc (18:0/22:6) levels || id:ebi-cfmet338-GCST90026061	TRUE	reported	MedicineITLab	2	TRUE			0.0936134	291	6.86641e-07	36778	TRUE	9.86143e-08		0.00272361	29.8485
rs186822882	A	G	A	G	-0.3655	0.00156568	0.0103	0.017	FALSE	FALSE	FALSE	enigma3-global-full-sa	0.0315199	0.9604	full_SurfArea || id:enigma3-global-full-sa	TRUE		MedicineITLab		7	114878436	30118	full_SurfArea	full_SurfArea || ||	ebi-cfmet338-GCST90026061	7	115238382	0.0669	4.766e-08	291	1-stearoyl-2-docosahexaenoyl-gpc (18:0/22:6) levels || id:ebi-cfmet338-GCST90026061	TRUE	reported	MedicineITLab	2	TRUE			0.0936134	291	8.19292e-08	30118	TRUE	9.61536e-08		0.00272361	29.8485
rs186822882	A	G	A	G	-0.3655	0.0003	0.0103	0.017	FALSE	FALSE	FALSE	enigma3-global-full-th	0.0032	0.9242	full_Thickness || id:enigma3-global-full-th	TRUE		MedicineITLab		7	114878436	30814	full_Thickness	full_Thickness || ||	ebi-cfmet338-GCST90026061	7	115238382	0.0669	4.766e-08	291	1-stearoyl-2-docosahexaenoyl-gpc (18:0/22:6) levels || id:ebi-cfmet338-GCST90026061	TRUE	reported	MedicineITLab	2	TRUE			0.0936134	291	2.85248e-07	30814	TRUE	9.80879e-08		0.00272361	29.8485
rs186822882	A	G	A	G	-0.3655	-0.01007	0.0103	0.006803	FALSE	FALSE	FALSE	GWAS_CP_all	0.01068	0.346	outcome	TRUE	reported	textfile							ebi-cfmet338-GCST90026061	7	115238382	0.0669	4.766e-08	291	1-stearoyl-2-docosahexaenoyl-gpc (18:0/22:6) levels || id:ebi-cfmet338-GCST90026061	TRUE	reported	MedicineITLab	2	TRUE			0.0936134	291			TRUE		FALSE	0.00272361	29.8485
rs186822882	A	G	A	G	-0.3655	-0.0302159	0.0103	0.0185464	FALSE	FALSE	FALSE	ukb-r2-20016_irnt	0.0153683	0.0492868	Fluid intelligence score || id:ukb-r2-20016_irnt	TRUE		MedicineITLab		7	114878436	117131	Fluid intelligence score	Fluid intelligence score || ||	ebi-cfmet338-GCST90026061	7	115238382	0.0669	4.766e-08	291	1-stearoyl-2-docosahexaenoyl-gpc (18:0/22:6) levels || id:ebi-cfmet338-GCST90026061	TRUE	reported	MedicineITLab	2	TRUE			0.0936134	291	3.3002e-05	117131	TRUE	1.43904e-07		0.00272361	29.8485
rs186822882	A	G	A	G	-0.3655	0.00642443	0.0103	0.0185497	FALSE	FALSE	FALSE	ukb-r2-20018	0.00778851	0.409453	Prospective memory result || id:ukb-r2-20018	TRUE		MedicineITLab		7	114878436	119729	Prospective memory result	Prospective memory result || ||	ebi-cfmet338-GCST90026061	7	115238382	0.0669	4.766e-08	291	1-stearoyl-2-docosahexaenoyl-gpc (18:0/22:6) levels || id:ebi-cfmet338-GCST90026061	TRUE	reported	MedicineITLab	2	TRUE			0.0936134	291	5.68285e-06	119729	TRUE	1.05318e-07		0.00272361	29.8485
rs148379753	G	T	G	T	-0.477	0.0759464	0.0034	0.0126	FALSE	FALSE	FALSE	enigma3-global-full-sa	0.0370627	0.04045	full_SurfArea || id:enigma3-global-full-sa	TRUE		MedicineITLab		8	14847742	29255	full_SurfArea	full_SurfArea || ||	ebi-cfmet338-GCST90026232	8	14990233	0.0873	4.712e-08	291	N1-methyladenosine levels || id:ebi-cfmet338-GCST90026232	TRUE	reported	MedicineITLab	2	TRUE			0.0936302	291	0.000143519	29255	TRUE	2.80464e-07		0.00154194	29.8544
rs148379753	G	T	G	T	-0.477	-0.0016	0.0034	0.0128	FALSE	FALSE	FALSE	enigma3-global-full-th	0.0037	0.6707	full_Thickness || id:enigma3-global-full-th	TRUE		MedicineITLab		8	14847742	29951	full_Thickness	full_Thickness || ||	ebi-cfmet338-GCST90026232	8	14990233	0.0873	4.712e-08	291	N1-methyladenosine levels || id:ebi-cfmet338-GCST90026232	TRUE	reported	MedicineITLab	2	TRUE			0.0936302	291	6.24384e-06	29951	TRUE	1.17819e-07		0.00154194	29.8544
rs148379753	G	T	G	T	-0.477	0.00714	0.0034	0.0102	FALSE	FALSE	FALSE	GWAS_CP_all	0.01475	0.628	outcome	TRUE	reported	textfile							ebi-cfmet338-GCST90026232	8	14990233	0.0873	4.712e-08	291	N1-methyladenosine levels || id:ebi-cfmet338-GCST90026232	TRUE	reported	MedicineITLab	2	TRUE			0.0936302	291			TRUE		FALSE	0.00154194	29.8544
rs148379753	G	T	G	T	-0.477	-0.00994414	0.0034	0.00914279	FALSE	FALSE	FALSE	ukb-r2-20016_irnt	0.0216037	0.645303	Fluid intelligence score || id:ukb-r2-20016_irnt	TRUE		MedicineITLab		8	14847742	117131	Fluid intelligence score	Fluid intelligence score || ||	ebi-cfmet338-GCST90026232	8	14990233	0.0873	4.712e-08	291	N1-methyladenosine levels || id:ebi-cfmet338-GCST90026232	TRUE	reported	MedicineITLab	2	TRUE			0.0936302	291	1.80889e-06	117131	TRUE	9.53966e-08		0.00154194	29.8544
rs148379753	G	T	G	T	-0.477	0.0349446	0.0034	0.00916735	FALSE	FALSE	FALSE	ukb-r2-20018	0.0109326	0.00139206	Prospective memory result || id:ukb-r2-20018	TRUE		MedicineITLab		8	14847742	119729	Prospective memory result	Prospective memory result || ||	ebi-cfmet338-GCST90026232	8	14990233	0.0873	4.712e-08	291	N1-methyladenosine levels || id:ebi-cfmet338-GCST90026232	TRUE	reported	MedicineITLab	2	TRUE			0.0936302	291	8.53265e-05	119729	TRUE	1.97534e-07		0.00154194	29.8544
rs115408641	T	C	T	C	-0.4699	0.00404195	0.016	0.024467	FALSE	FALSE	FALSE	ebi-hbm83-GCST90085843	0.00749623	0.58975	Left parahippocampal volume (UKB data field 26803) || id:ebi-hbm83-GCST90085843	TRUE		MedicineITLab		3	29461008	36778	Left parahippocampal volume (UKB data field 26803)	Left parahippocampal volume (UKB data field 26803) || ||	ebi-cfmet338-GCST90026042	3	29419517	0.086	4.589e-08	291	(N(1) + N(8))-acetylspermidine levels || id:ebi-cfmet338-GCST90026042	TRUE	reported	MedicineITLab	2	TRUE			0.0936313	291	7.90548e-06	36778	TRUE	1.18185e-07		0.00695274	29.8548
rs115408641	T	C	T	C	-0.4699	0.00449164	0.016	0.024467	FALSE	FALSE	FALSE	ebi-hbm83-GCST90085884	0.00740324	0.544041	Right parahippocampal volume (UKB data field 26904) || id:ebi-hbm83-GCST90085884	TRUE		MedicineITLab		3	29461008	36778	Right parahippocampal volume (UKB data field 26904)	Right parahippocampal volume (UKB data field 26904) || ||	ebi-cfmet338-GCST90026042	3	29419517	0.086	4.589e-08	291	(N(1) + N(8))-acetylspermidine levels || id:ebi-cfmet338-GCST90026042	TRUE	reported	MedicineITLab	2	TRUE			0.0936313	291	1.00092e-05	36778	TRUE	1.22096e-07		0.00695274	29.8548
rs115408641	T	C	T	C	-0.4699	-0.00357982	0.016	0.0244	FALSE	FALSE	FALSE	enigma3-global-full-sa	0.0255506	0.8886	full_SurfArea || id:enigma3-global-full-sa	TRUE		MedicineITLab		3	29461008	32176	full_SurfArea	full_SurfArea || ||	ebi-cfmet338-GCST90026042	3	29419517	0.086	4.589e-08	291	(N(1) + N(8))-acetylspermidine levels || id:ebi-cfmet338-GCST90026042	TRUE	reported	MedicineITLab	2	TRUE			0.0936313	291	6.1012e-07	32176	TRUE	9.94932e-08		0.00695274	29.8548
rs115408641	T	C	T	C	-0.4699	0.0019	0.016	0.0247	FALSE	FALSE	FALSE	enigma3-global-full-th	0.0026	0.4672	full_Thickness || id:enigma3-global-full-th	TRUE		MedicineITLab		3	29461008	32512	full_Thickness	full_Thickness || ||	ebi-cfmet338-GCST90026042	3	29419517	0.086	4.589e-08	291	(N(1) + N(8))-acetylspermidine levels || id:ebi-cfmet338-GCST90026042	TRUE	reported	MedicineITLab	2	TRUE			0.0936313	291	1.64262e-05	32512	TRUE	1.34497e-07		0.00695274	29.8548
rs115408641	T	C	T	C	-0.4699	0.00621	0.016	0.02891	FALSE	FALSE	FALSE	GWAS_CP_all	0.00929	0.504	outcome	TRUE	reported	textfile							ebi-cfmet338-GCST90026042	3	29419517	0.086	4.589e-08	291	(N(1) + N(8))-acetylspermidine levels || id:ebi-cfmet338-GCST90026042	TRUE	reported	MedicineITLab	2	TRUE			0.0936313	291			TRUE		FALSE	0.00695274	29.8548
rs115408641	T	C	T	C	-0.4699	-0.0119108	0.016	0.0246032	FALSE	FALSE	FALSE	ukb-r2-20016_irnt	0.0133588	0.372604	Fluid intelligence score || id:ukb-r2-20016_irnt	TRUE		MedicineITLab		3	29461008	117131	Fluid intelligence score	Fluid intelligence score || ||	ebi-cfmet338-GCST90026042	3	29419517	0.086	4.589e-08	291	(N(1) + N(8))-acetylspermidine levels || id:ebi-cfmet338-GCST90026042	TRUE	reported	MedicineITLab	2	TRUE			0.0936313	291	6.78703e-06	117131	TRUE	1.07271e-07		0.00695274	29.8548
rs115408641	T	C	T	C	-0.4699	0.00192003	0.016	0.0245095	FALSE	FALSE	FALSE	ukb-r2-20018	0.00678204	0.777097	Prospective memory result || id:ukb-r2-20018	TRUE		MedicineITLab		3	29461008	119729	Prospective memory result	Prospective memory result || ||	ebi-cfmet338-GCST90026042	3	29419517	0.086	4.589e-08	291	(N(1) + N(8))-acetylspermidine levels || id:ebi-cfmet338-GCST90026042	TRUE	reported	MedicineITLab	2	TRUE			0.0936313	291	6.69427e-07	119729	TRUE	9.0724e-08		0.00695274	29.8548
rs71478507	T	G	T	G	-0.1399	-0.00518773	0.0461	0.048031	FALSE	FALSE	FALSE	ebi-hbm83-GCST90085843	0.00737921	0.482044	Left parahippocampal volume (UKB data field 26803) || id:ebi-hbm83-GCST90085843	TRUE		MedicineITLab		11	3229622	36778	Left parahippocampal volume (UKB data field 26803)	Left parahippocampal volume (UKB data field 26803) || ||	ebi-cfmet338-GCST90026314	11	3208392	0.0256	4.627e-08	291	4-chlorobenzoic acid levels || id:ebi-cfmet338-GCST90026314	TRUE	reported	MedicineITLab	2	TRUE			0.093659	291	1.34389e-05	36778	TRUE	1.27305e-07		0.00172135	29.8645
rs71478507	T	G	T	G	-0.1399	-0.00106194	0.0461	0.048031	FALSE	FALSE	FALSE	ebi-hbm83-GCST90085884	0.0169032	0.949906	Right parahippocampal volume (UKB data field 26904) || id:ebi-hbm83-GCST90085884	TRUE		MedicineITLab		11	3229622	36778	Right parahippocampal volume (UKB data field 26904)	Right parahippocampal volume (UKB data field 26904) || ||	ebi-cfmet338-GCST90026314	11	3208392	0.0256	4.627e-08	291	4-chlorobenzoic acid levels || id:ebi-cfmet338-GCST90026314	TRUE	reported	MedicineITLab	2	TRUE			0.093659	291	1.07325e-07	36778	TRUE	9.34008e-08		0.00172135	29.8645
rs71478507	T	G	T	G	-0.1399	0.0101014	0.0461	0.0461	FALSE	FALSE	FALSE	enigma3-global-full-sa	0.0188551	0.5921	full_SurfArea || id:enigma3-global-full-sa	TRUE		MedicineITLab		11	3229622	31984	full_SurfArea	full_SurfArea || ||	ebi-cfmet338-GCST90026314	11	3208392	0.0256	4.627e-08	291	4-chlorobenzoic acid levels || id:ebi-cfmet338-GCST90026314	TRUE	reported	MedicineITLab	2	TRUE			0.093659	291	8.97418e-06	31984	TRUE	1.21694e-07		0.00172135	29.8645
rs71478507	T	G	T	G	-0.1399	-0.0002	0.0461	0.0463	FALSE	FALSE	FALSE	enigma3-global-full-th	0.0019	0.9036	full_Thickness || id:enigma3-global-full-th	TRUE		MedicineITLab		11	3229622	32680	full_Thickness	full_Thickness || ||	ebi-cfmet338-GCST90026314	11	3208392	0.0256	4.627e-08	291	4-chlorobenzoic acid levels || id:ebi-cfmet338-GCST90026314	TRUE	reported	MedicineITLab	2	TRUE			0.093659	291	3.39076e-07	32680	TRUE	9.7023e-08		0.00172135	29.8645
rs71478507	T	G	T	G	-0.1399	-0.00283	0.0461	0.04082	FALSE	FALSE	FALSE	GWAS_CP_all	0.00663	0.669	outcome	TRUE	reported	textfile							ebi-cfmet338-GCST90026314	11	3208392	0.0256	4.627e-08	291	4-chlorobenzoic acid levels || id:ebi-cfmet338-GCST90026314	TRUE	reported	MedicineITLab	2	TRUE			0.093659	291			TRUE		FALSE	0.00172135	29.8645
rs71478507	T	G	T	G	-0.1399	-0.00743479	0.0461	0.0485552	FALSE	FALSE	FALSE	ukb-r2-20016_irnt	0.00953378	0.435489	Fluid intelligence score || id:ukb-r2-20016_irnt	TRUE		MedicineITLab		11	3229622	117131	Fluid intelligence score	Fluid intelligence score || ||	ebi-cfmet338-GCST90026314	11	3208392	0.0256	4.627e-08	291	4-chlorobenzoic acid levels || id:ebi-cfmet338-GCST90026314	TRUE	reported	MedicineITLab	2	TRUE			0.093659	291	5.19207e-06	117131	TRUE	1.03576e-07		0.00172135	29.8645
rs71478507	T	G	T	G	-0.1399	0.0032614	0.0461	0.048487	FALSE	FALSE	FALSE	ukb-r2-20018	0.00483462	0.499936	Prospective memory result || id:ukb-r2-20018	TRUE		MedicineITLab		11	3229622	119729	Prospective memory result	Prospective memory result || ||	ebi-cfmet338-GCST90026314	11	3208392	0.0256	4.627e-08	291	4-chlorobenzoic acid levels || id:ebi-cfmet338-GCST90026314	TRUE	reported	MedicineITLab	2	TRUE			0.093659	291	3.80093e-06	119729	TRUE	1.0037e-07		0.00172135	29.8645
rs79628027	C	T	C	T	-0.2891	-0.00212326	0.0312	0.024122	FALSE	FALSE	FALSE	ebi-hbm83-GCST90085843	0.00976942	0.827946	Left parahippocampal volume (UKB data field 26803) || id:ebi-hbm83-GCST90085843	TRUE		MedicineITLab		14	45396909	36778	Left parahippocampal volume (UKB data field 26803)	Left parahippocampal volume (UKB data field 26803) || ||	ebi-cfmet338-GCST90026020	14	44927706	0.0529	4.599e-08	291	Sphingomyelin (d18:1/20:0, d16:1/22:0) levels || id:ebi-cfmet338-GCST90026020	TRUE	reported	MedicineITLab	2	TRUE			0.0936647	291	1.28441e-06	36778	TRUE	1.00581e-07		0.0050526	29.8665
rs79628027	C	T	C	T	-0.2891	-0.0259803	0.0312	0.024122	FALSE	FALSE	FALSE	ebi-hbm83-GCST90085884	0.0143779	0.0707701	Right parahippocampal volume (UKB data field 26904) || id:ebi-hbm83-GCST90085884	TRUE		MedicineITLab		14	45396909	36778	Right parahippocampal volume (UKB data field 26904)	Right parahippocampal volume (UKB data field 26904) || ||	ebi-cfmet338-GCST90026020	14	44927706	0.0529	4.599e-08	291	Sphingomyelin (d18:1/20:0, d16:1/22:0) levels || id:ebi-cfmet338-GCST90026020	TRUE	reported	MedicineITLab	2	TRUE			0.0936647	291	8.87753e-05	36778	TRUE	2.1538e-07		0.0050526	29.8665
rs79628027	C	T	C	T	-0.2891	0.00358	0.0312	0.02211	FALSE	FALSE	FALSE	GWAS_CP_all	0.00914	0.696	outcome	TRUE	reported	textfile							ebi-cfmet338-GCST90026020	14	44927706	0.0529	4.599e-08	291	Sphingomyelin (d18:1/20:0, d16:1/22:0) levels || id:ebi-cfmet338-GCST90026020	TRUE	reported	MedicineITLab	2	TRUE			0.0936647	291			TRUE		FALSE	0.0050526	29.8665
rs79628027	C	T	C	T	-0.2891	-0.0193503	0.0312	0.024475	FALSE	FALSE	FALSE	ukb-r2-20016_irnt	0.0136402	0.156011	Fluid intelligence score || id:ukb-r2-20016_irnt	TRUE		MedicineITLab		14	45396909	117131	Fluid intelligence score	Fluid intelligence score || ||	ebi-cfmet338-GCST90026020	14	44927706	0.0529	4.599e-08	291	Sphingomyelin (d18:1/20:0, d16:1/22:0) levels || id:ebi-cfmet338-GCST90026020	TRUE	reported	MedicineITLab	2	TRUE			0.0936647	291	1.71815e-05	117131	TRUE	1.23072e-07		0.0050526	29.8665
rs79628027	C	T	C	T	-0.2891	-0.00109464	0.0312	0.0243687	FALSE	FALSE	FALSE	ukb-r2-20018	0.0069278	0.874451	Prospective memory result || id:ukb-r2-20018	TRUE		MedicineITLab		14	45396909	119729	Prospective memory result	Prospective memory result || ||	ebi-cfmet338-GCST90026020	14	44927706	0.0529	4.599e-08	291	Sphingomyelin (d18:1/20:0, d16:1/22:0) levels || id:ebi-cfmet338-GCST90026020	TRUE	reported	MedicineITLab	2	TRUE			0.0936647	291	2.08526e-07	119729	TRUE	8.72115e-08		0.0050526	29.8665
rs7566453	C	A	C	A	-0.3744	0.0310845	0.0423	0.03488	FALSE	FALSE	FALSE	ebi-hbm83-GCST90085843	0.0161907	0.0548706	Left parahippocampal volume (UKB data field 26803) || id:ebi-hbm83-GCST90085843	TRUE		MedicineITLab		2	40816971	36778	Left parahippocampal volume (UKB data field 26803)	Left parahippocampal volume (UKB data field 26803) || ||	ebi-cfmet338-GCST90026102	2	40589831	0.0685	4.518e-08	291	5-hydroxyindoleacetate levels || id:ebi-cfmet338-GCST90026102	TRUE	reported	MedicineITLab	2	TRUE			0.0936854	291	0.000100219	36778	TRUE	2.26423e-07		0.0113572	29.8738
rs7566453	C	A	C	A	-0.3744	0.00512083	0.0423	0.03488	FALSE	FALSE	FALSE	ebi-hbm83-GCST90085884	0.00737674	0.487566	Right parahippocampal volume (UKB data field 26904) || id:ebi-hbm83-GCST90085884	TRUE		MedicineITLab		2	40816971	36778	Right parahippocampal volume (UKB data field 26904)	Right parahippocampal volume (UKB data field 26904) || ||	ebi-cfmet338-GCST90026102	2	40589831	0.0685	4.518e-08	291	5-hydroxyindoleacetate levels || id:ebi-cfmet338-GCST90026102	TRUE	reported	MedicineITLab	2	TRUE			0.0936854	291	1.31033e-05	36778	TRUE	1.2621e-07		0.0113572	29.8738
rs7566453	C	A	C	A	-0.3744	0.0398959	0.0423	0.0387	FALSE	FALSE	FALSE	enigma3-global-full-sa	0.0203686	0.05015	full_SurfArea || id:enigma3-global-full-sa	TRUE		MedicineITLab		2	40816971	32393	full_SurfArea	full_SurfArea || ||	ebi-cfmet338-GCST90026102	2	40589831	0.0685	4.518e-08	291	5-hydroxyindoleacetate levels || id:ebi-cfmet338-GCST90026102	TRUE	reported	MedicineITLab	2	TRUE			0.0936854	291	0.000118429	32393	TRUE	2.4857e-07		0.0113572	29.8738
rs7566453	C	A	C	A	-0.3744	0.0016	0.0423	0.0384	FALSE	FALSE	FALSE	enigma3-global-full-th	0.002	0.4214	full_Thickness || id:enigma3-global-full-th	TRUE		MedicineITLab		2	40816971	33089	full_Thickness	full_Thickness || ||	ebi-cfmet338-GCST90026102	2	40589831	0.0685	4.518e-08	291	5-hydroxyindoleacetate levels || id:ebi-cfmet338-GCST90026102	TRUE	reported	MedicineITLab	2	TRUE			0.0936854	291	1.93426e-05	33089	TRUE	1.37296e-07		0.0113572	29.8738
rs7566453	C	A	C	A	-0.3744	0.00102	0.0423	0.03061	FALSE	FALSE	FALSE	GWAS_CP_all	0.0077	0.895	outcome	TRUE	reported	textfile							ebi-cfmet338-GCST90026102	2	40589831	0.0685	4.518e-08	291	5-hydroxyindoleacetate levels || id:ebi-cfmet338-GCST90026102	TRUE	reported	MedicineITLab	2	TRUE			0.0936854	291			TRUE		FALSE	0.0113572	29.8738
rs7566453	C	A	C	A	-0.3744	-0.00228907	0.0423	0.0342686	FALSE	FALSE	FALSE	ukb-r2-20016_irnt	0.011317	0.839707	Fluid intelligence score || id:ukb-r2-20016_irnt	TRUE		MedicineITLab		2	40816971	117131	Fluid intelligence score	Fluid intelligence score || ||	ebi-cfmet338-GCST90026102	2	40589831	0.0685	4.518e-08	291	5-hydroxyindoleacetate levels || id:ebi-cfmet338-GCST90026102	TRUE	reported	MedicineITLab	2	TRUE			0.0936854	291	3.49294e-07	117131	TRUE	8.80778e-08		0.0113572	29.8738
rs7566453	C	A	C	A	-0.3744	0.00207891	0.0423	0.0342874	FALSE	FALSE	FALSE	ukb-r2-20018	0.00573237	0.716858	Prospective memory result || id:ukb-r2-20018	TRUE		MedicineITLab		2	40816971	119729	Prospective memory result	Prospective memory result || ||	ebi-cfmet338-GCST90026102	2	40589831	0.0685	4.518e-08	291	5-hydroxyindoleacetate levels || id:ebi-cfmet338-GCST90026102	TRUE	reported	MedicineITLab	2	TRUE			0.0936854	291	1.09853e-06	119729	TRUE	9.18554e-08		0.0113572	29.8738
rs1567048	G	T	G	T	0.1607	0.00865102	0.036	0.032933	FALSE	FALSE	FALSE	ebi-hbm83-GCST90085843	0.00814236	0.288022	Left parahippocampal volume (UKB data field 26803) || id:ebi-hbm83-GCST90085843	TRUE		MedicineITLab		4	126447600	36778	Left parahippocampal volume (UKB data field 26803)	Left parahippocampal volume (UKB data field 26803) || ||	ebi-cfmet338-GCST90026156	4	125526445	0.0294	4.747e-08	291	Erythritol levels || id:ebi-cfmet338-GCST90026156	TRUE	reported	MedicineITLab	2	TRUE			0.0936945	291	3.06942e-05	36778	TRUE	1.50391e-07		0.00179243	29.877
rs1567048	G	T	G	T	0.1607	0.00696947	0.036	0.032933	FALSE	FALSE	FALSE	ebi-hbm83-GCST90085884	0.00766648	0.363306	Right parahippocampal volume (UKB data field 26904) || id:ebi-hbm83-GCST90085884	TRUE		MedicineITLab		4	126447600	36778	Right parahippocampal volume (UKB data field 26904)	Right parahippocampal volume (UKB data field 26904) || ||	ebi-cfmet338-GCST90026156	4	125526445	0.0294	4.747e-08	291	Erythritol levels || id:ebi-cfmet338-GCST90026156	TRUE	reported	MedicineITLab	2	TRUE			0.0936945	291	2.24716e-05	36778	TRUE	1.39732e-07		0.00179243	29.877
rs1567048	G	T	G	T	0.1607	-0.00758922	0.036	0.0368	FALSE	FALSE	FALSE	enigma3-global-full-sa	0.0210568	0.7185	full_SurfArea || id:enigma3-global-full-sa	TRUE		MedicineITLab		4	126447600	31816	full_SurfArea	full_SurfArea || ||	ebi-cfmet338-GCST90026156	4	125526445	0.0294	4.747e-08	291	Erythritol levels || id:ebi-cfmet338-GCST90026156	TRUE	reported	MedicineITLab	2	TRUE			0.0936945	291	4.08308e-06	31816	TRUE	1.10615e-07		0.00179243	29.877
rs1567048	G	T	G	T	0.1607	-0.002	0.036	0.0367	FALSE	FALSE	FALSE	enigma3-global-full-th	0.002	0.3228	full_Thickness || id:enigma3-global-full-th	TRUE		MedicineITLab		4	126447600	32512	full_Thickness	full_Thickness || ||	ebi-cfmet338-GCST90026156	4	125526445	0.0294	4.747e-08	291	Erythritol levels || id:ebi-cfmet338-GCST90026156	TRUE	reported	MedicineITLab	2	TRUE			0.0936945	291	3.07588e-05	32512	TRUE	1.52674e-07		0.00179243	29.877
rs1567048	G	T	G	T	0.1607	1e-05	0.036	0.03571	FALSE	FALSE	FALSE	GWAS_CP_all	0.00795	0.999	outcome	TRUE	reported	textfile							ebi-cfmet338-GCST90026156	4	125526445	0.0294	4.747e-08	291	Erythritol levels || id:ebi-cfmet338-GCST90026156	TRUE	reported	MedicineITLab	2	TRUE			0.0936945	291			TRUE		FALSE	0.00179243	29.877
rs1567048	G	T	G	T	0.1607	-0.00479403	0.036	0.0330308	FALSE	FALSE	FALSE	ukb-r2-20016_irnt	0.0114568	0.675624	Fluid intelligence score || id:ukb-r2-20016_irnt	TRUE		MedicineITLab		4	126447600	117131	Fluid intelligence score	Fluid intelligence score || ||	ebi-cfmet338-GCST90026156	4	125526445	0.0294	4.747e-08	291	Erythritol levels || id:ebi-cfmet338-GCST90026156	TRUE	reported	MedicineITLab	2	TRUE			0.0936945	291	1.49489e-06	117131	TRUE	9.3297e-08		0.00179243	29.877
rs1567048	G	T	G	T	0.1607	0.000629566	0.036	0.0330202	FALSE	FALSE	FALSE	ukb-r2-20018	0.00580298	0.913607	Prospective memory result || id:ukb-r2-20018	TRUE		MedicineITLab		4	126447600	119729	Prospective memory result	Prospective memory result || ||	ebi-cfmet338-GCST90026156	4	125526445	0.0294	4.747e-08	291	Erythritol levels || id:ebi-cfmet338-GCST90026156	TRUE	reported	MedicineITLab	2	TRUE			0.0936945	291	9.83079e-08	119729	TRUE	8.56181e-08		0.00179243	29.877
rs117105730	C	T	C	T	0.0891	0.00275905	0.0174	0.015656	FALSE	FALSE	FALSE	ebi-hbm83-GCST90085843	0.00844881	0.744	Left parahippocampal volume (UKB data field 26803) || id:ebi-hbm83-GCST90085843	TRUE		MedicineITLab		8	52129444	36778	Left parahippocampal volume (UKB data field 26803)	Left parahippocampal volume (UKB data field 26803) || ||	ebi-cfmet338-GCST90026170	8	51216884	0.0163	4.773e-08	291	Glutamine levels || id:ebi-cfmet338-GCST90026170	TRUE	reported	MedicineITLab	2	TRUE			0.0937029	291	2.89976e-06	36778	TRUE	1.05373e-07		0.000271463	29.88
rs117105730	C	T	C	T	0.0891	-0.00330895	0.0174	0.015656	FALSE	FALSE	FALSE	ebi-hbm83-GCST90085884	0.00786621	0.674008	Right parahippocampal volume (UKB data field 26904) || id:ebi-hbm83-GCST90085884	TRUE		MedicineITLab		8	52129444	36778	Right parahippocampal volume (UKB data field 26904)	Right parahippocampal volume (UKB data field 26904) || ||	ebi-cfmet338-GCST90026170	8	51216884	0.0163	4.773e-08	291	Glutamine levels || id:ebi-cfmet338-GCST90026170	TRUE	reported	MedicineITLab	2	TRUE			0.0937029	291	4.81152e-06	36778	TRUE	1.10281e-07		0.000271463	29.88
rs117105730	C	T	C	T	0.0891	0.00298036	0.0174	0.0195	FALSE	FALSE	FALSE	enigma3-global-full-sa	0.028698	0.9173	full_SurfArea || id:enigma3-global-full-sa	TRUE		MedicineITLab		8	52129444	31755	full_SurfArea	full_SurfArea || ||	ebi-cfmet338-GCST90026170	8	51216884	0.0163	4.773e-08	291	Glutamine levels || id:ebi-cfmet338-GCST90026170	TRUE	reported	MedicineITLab	2	TRUE			0.0937029	291	3.39664e-07	31755	TRUE	9.66758e-08		0.000271463	29.88
rs117105730	C	T	C	T	0.0891	-0.0022	0.0174	0.0198	FALSE	FALSE	FALSE	enigma3-global-full-th	0.0029	0.4607	full_Thickness || id:enigma3-global-full-th	TRUE		MedicineITLab		8	52129444	32451	full_Thickness	full_Thickness || ||	ebi-cfmet338-GCST90026170	8	51216884	0.0163	4.773e-08	291	Glutamine levels || id:ebi-cfmet338-GCST90026170	TRUE	reported	MedicineITLab	2	TRUE			0.0937029	291	1.77354e-05	32451	TRUE	1.34893e-07		0.000271463	29.88
rs117105730	C	T	C	T	0.0891	-0.00114	0.0174	0.02381	FALSE	FALSE	FALSE	GWAS_CP_all	0.01123	0.919	outcome	TRUE	reported	textfile							ebi-cfmet338-GCST90026170	8	51216884	0.0163	4.773e-08	291	Glutamine levels || id:ebi-cfmet338-GCST90026170	TRUE	reported	MedicineITLab	2	TRUE			0.0937029	291			TRUE		FALSE	0.000271463	29.88
rs117105730	C	T	C	T	0.0891	0.0278175	0.0174	0.0155381	FALSE	FALSE	FALSE	ukb-r2-20016_irnt	0.0166932	0.0956364	Fluid intelligence score || id:ukb-r2-20016_irnt	TRUE		MedicineITLab		8	52129444	117131	Fluid intelligence score	Fluid intelligence score || ||	ebi-cfmet338-GCST90026170	8	51216884	0.0163	4.773e-08	291	Glutamine levels || id:ebi-cfmet338-GCST90026170	TRUE	reported	MedicineITLab	2	TRUE			0.0937029	291	2.37073e-05	117131	TRUE	1.30766e-07		0.000271463	29.88
rs117105730	C	T	C	T	0.0891	0.00149428	0.0174	0.015537	FALSE	FALSE	FALSE	ukb-r2-20018	0.00846085	0.859814	Prospective memory result || id:ukb-r2-20018	TRUE		MedicineITLab		8	52129444	119729	Prospective memory result	Prospective memory result || ||	ebi-cfmet338-GCST90026170	8	51216884	0.0163	4.773e-08	291	Glutamine levels || id:ebi-cfmet338-GCST90026170	TRUE	reported	MedicineITLab	2	TRUE			0.0937029	291	2.60522e-07	119729	TRUE	8.70884e-08		0.000271463	29.88
rs78276863	T	C	T	C	0.4231	-0.00317032	0.0093	0.011673	FALSE	FALSE	FALSE	ebi-hbm83-GCST90085843	0.00798105	0.691197	Left parahippocampal volume (UKB data field 26803) || id:ebi-hbm83-GCST90085843	TRUE		MedicineITLab		2	231686032	36778	Left parahippocampal volume (UKB data field 26803)	Left parahippocampal volume (UKB data field 26803) || ||	ebi-cfmet338-GCST90026053	2	230821317	0.0774	4.506e-08	291	1-palmitoyl-2-docosahexaenoyl-gpc (16:0/22:6) levels || id:ebi-cfmet338-GCST90026053	TRUE	reported	MedicineITLab	2	TRUE			0.0937076	291	4.29062e-06	36778	TRUE	1.08954e-07		0.00329869	29.8816
rs78276863	T	C	T	C	0.4231	-0.0441314	0.0093	0.011673	FALSE	FALSE	FALSE	ebi-hbm83-GCST90085884	0.0206822	0.0328602	Right parahippocampal volume (UKB data field 26904) || id:ebi-hbm83-GCST90085884	TRUE		MedicineITLab		2	231686032	36778	Right parahippocampal volume (UKB data field 26904)	Right parahippocampal volume (UKB data field 26904) || ||	ebi-cfmet338-GCST90026053	2	230821317	0.0774	4.506e-08	291	1-palmitoyl-2-docosahexaenoyl-gpc (16:0/22:6) levels || id:ebi-cfmet338-GCST90026053	TRUE	reported	MedicineITLab	2	TRUE			0.0937076	291	0.000123789	36778	TRUE	2.49539e-07		0.00329869	29.8816
rs78276863	T	C	T	C	0.4231	-0.0399384	0.0093	0.0124	FALSE	FALSE	FALSE	enigma3-global-full-sa	0.0387856	0.3031	full_SurfArea || id:enigma3-global-full-sa	TRUE		MedicineITLab		2	231686032	27142	full_SurfArea	full_SurfArea || ||	ebi-cfmet338-GCST90026053	2	230821317	0.0774	4.506e-08	291	1-palmitoyl-2-docosahexaenoyl-gpc (16:0/22:6) levels || id:ebi-cfmet338-GCST90026053	TRUE	reported	MedicineITLab	2	TRUE			0.0937076	291	3.90675e-05	27142	TRUE	1.66547e-07		0.00329869	29.8816
rs78276863	T	C	T	C	0.4231	-0.0008	0.0093	0.0122	FALSE	FALSE	FALSE	enigma3-global-full-th	0.004	0.8481	full_Thickness || id:enigma3-global-full-th	TRUE		MedicineITLab		2	231686032	27837	full_Thickness	full_Thickness || ||	ebi-cfmet338-GCST90026053	2	230821317	0.0774	4.506e-08	291	1-palmitoyl-2-docosahexaenoyl-gpc (16:0/22:6) levels || id:ebi-cfmet338-GCST90026053	TRUE	reported	MedicineITLab	2	TRUE			0.0937076	291	1.43704e-06	27837	TRUE	1.04204e-07		0.00329869	29.8816
rs78276863	T	C	T	C	0.4231	0.00078	0.0093	0.0102	FALSE	FALSE	FALSE	GWAS_CP_all	0.01289	0.952	outcome	TRUE	reported	textfile							ebi-cfmet338-GCST90026053	2	230821317	0.0774	4.506e-08	291	1-palmitoyl-2-docosahexaenoyl-gpc (16:0/22:6) levels || id:ebi-cfmet338-GCST90026053	TRUE	reported	MedicineITLab	2	TRUE			0.0937076	291			TRUE		FALSE	0.00329869	29.8816
rs78276863	T	C	T	C	0.4231	-0.010808	0.0093	0.0126217	FALSE	FALSE	FALSE	ukb-r2-20016_irnt	0.0184896	0.558855	Fluid intelligence score || id:ukb-r2-20016_irnt	TRUE		MedicineITLab		2	231686032	117131	Fluid intelligence score	Fluid intelligence score || ||	ebi-cfmet338-GCST90026053	2	230821317	0.0774	4.506e-08	291	1-palmitoyl-2-docosahexaenoyl-gpc (16:0/22:6) levels || id:ebi-cfmet338-GCST90026053	TRUE	reported	MedicineITLab	2	TRUE			0.0937076	291	2.91723e-06	117131	TRUE	9.74091e-08		0.00329869	29.8816
rs78276863	T	C	T	C	0.4231	0.0152899	0.0093	0.0126149	FALSE	FALSE	FALSE	ukb-r2-20018	0.00937271	0.102824	Prospective memory result || id:ukb-r2-20018	TRUE		MedicineITLab		2	231686032	119729	Prospective memory result	Prospective memory result || ||	ebi-cfmet338-GCST90026053	2	230821317	0.0774	4.506e-08	291	1-palmitoyl-2-docosahexaenoyl-gpc (16:0/22:6) levels || id:ebi-cfmet338-GCST90026053	TRUE	reported	MedicineITLab	2	TRUE			0.0937076	291	2.22268e-05	119729	TRUE	1.28711e-07		0.00329869	29.8816
rs146081669	G	T	G	T	-0.1793	0.0122811	0.0107	0.023159	FALSE	FALSE	FALSE	ebi-hbm83-GCST90085843	0.00938557	0.190702	Left parahippocampal volume (UKB data field 26803) || id:ebi-hbm83-GCST90085843	TRUE		MedicineITLab		18	68195075	36778	Left parahippocampal volume (UKB data field 26803)	Left parahippocampal volume (UKB data field 26803) || ||	ebi-cfmet338-GCST90026243	18	70527839	0.0328	4.728e-08	291	Oxalate (ethanedioate) levels || id:ebi-cfmet338-GCST90026243	TRUE	reported	MedicineITLab	2	TRUE			0.0937093	291	4.6555e-05	36778	TRUE	1.68738e-07		0.000680616	29.8822
rs146081669	G	T	G	T	-0.1793	0.109653	0.0107	0.023159	FALSE	FALSE	FALSE	ebi-hbm83-GCST90085884	0.0413545	0.00801254	Right parahippocampal volume (UKB data field 26904) || id:ebi-hbm83-GCST90085884	TRUE		MedicineITLab		18	68195075	36778	Right parahippocampal volume (UKB data field 26904)	Right parahippocampal volume (UKB data field 26904) || ||	ebi-cfmet338-GCST90026243	18	70527839	0.0328	4.728e-08	291	Oxalate (ethanedioate) levels || id:ebi-cfmet338-GCST90026243	TRUE	reported	MedicineITLab	2	TRUE			0.0937093	291	0.000191138	36778	TRUE	3.17985e-07		0.000680616	29.8822
rs146081669	G	T	G	T	-0.1793	-0.0242393	0.0107	0.0217	FALSE	FALSE	FALSE	enigma3-global-full-sa	0.0295112	0.4114	full_SurfArea || id:enigma3-global-full-sa	TRUE		MedicineITLab		18	68195075	27045	full_SurfArea	full_SurfArea || ||	ebi-cfmet338-GCST90026243	18	70527839	0.0328	4.728e-08	291	Oxalate (ethanedioate) levels || id:ebi-cfmet338-GCST90026243	TRUE	reported	MedicineITLab	2	TRUE			0.0937093	291	2.49461e-05	27045	TRUE	1.48498e-07		0.000680616	29.8822
rs146081669	G	T	G	T	-0.1793	-0.0016	0.0107	0.0216	FALSE	FALSE	FALSE	enigma3-global-full-th	0.0032	0.614	full_Thickness || id:enigma3-global-full-th	TRUE		MedicineITLab		18	68195075	27741	full_Thickness	full_Thickness || ||	ebi-cfmet338-GCST90026243	18	70527839	0.0328	4.728e-08	291	Oxalate (ethanedioate) levels || id:ebi-cfmet338-GCST90026243	TRUE	reported	MedicineITLab	2	TRUE			0.0937093	291	9.0125e-06	27741	TRUE	1.23156e-07		0.000680616	29.8822
rs146081669	G	T	G	T	-0.1793	0.00314	0.0107	0.02551	FALSE	FALSE	FALSE	GWAS_CP_all	0.00965	0.745	outcome	TRUE	reported	textfile							ebi-cfmet338-GCST90026243	18	70527839	0.0328	4.728e-08	291	Oxalate (ethanedioate) levels || id:ebi-cfmet338-GCST90026243	TRUE	reported	MedicineITLab	2	TRUE			0.0937093	291			TRUE		FALSE	0.000680616	29.8822
rs146081669	G	T	G	T	-0.1793	0.0114983	0.0107	0.0225411	FALSE	FALSE	FALSE	ukb-r2-20016_irnt	0.0142562	0.41993	Fluid intelligence score || id:ukb-r2-20016_irnt	TRUE		MedicineITLab		18	68195075	117131	Fluid intelligence score	Fluid intelligence score || ||	ebi-cfmet338-GCST90026243	18	70527839	0.0328	4.728e-08	291	Oxalate (ethanedioate) levels || id:ebi-cfmet338-GCST90026243	TRUE	reported	MedicineITLab	2	TRUE			0.0937093	291	5.55383e-06	117131	TRUE	1.03454e-07		0.000680616	29.8822
rs146081669	G	T	G	T	-0.1793	-0.00294383	0.0107	0.0225842	FALSE	FALSE	FALSE	ukb-r2-20018	0.00721565	0.68329	Prospective memory result || id:ukb-r2-20018	TRUE		MedicineITLab		18	68195075	119729	Prospective memory result	Prospective memory result || ||	ebi-cfmet338-GCST90026243	18	70527839	0.0328	4.728e-08	291	Oxalate (ethanedioate) levels || id:ebi-cfmet338-GCST90026243	TRUE	reported	MedicineITLab	2	TRUE			0.0937093	291	1.39021e-06	119729	TRUE	9.26132e-08		0.000680616	29.8822
rs182056179	G	A	G	A	-0.4182	-0.03852	0.0142	0.01361	FALSE	FALSE	FALSE	GWAS_CP_all	0.01596	0.0158	outcome	TRUE	reported	textfile							ebi-cfmet338-GCST90026306	2	141789607	0.0765	4.57e-08	291	N,n,n-trimethyl-alanylproline betaine (tmap) levels || id:ebi-cfmet338-GCST90026306	TRUE	reported	MedicineITLab	2	TRUE			0.0937156	291			TRUE		FALSE	0.00489638	29.8844
rs182056179	G	A	G	A	-0.4182	-0.0953509	0.0142	0.00785718	FALSE	FALSE	FALSE	ukb-r2-20016_irnt	0.0242571	8.46955e-05	Fluid intelligence score || id:ukb-r2-20016_irnt	TRUE		MedicineITLab		2	142547176	117131	Fluid intelligence score	Fluid intelligence score || ||	ebi-cfmet338-GCST90026306	2	141789607	0.0765	4.57e-08	291	N,n,n-trimethyl-alanylproline betaine (tmap) levels || id:ebi-cfmet338-GCST90026306	TRUE	reported	MedicineITLab	2	TRUE			0.0937156	291	0.000131902	117131	TRUE	2.39139e-07		0.00489638	29.8844
rs182056179	G	A	G	A	-0.4182	0.0163616	0.0142	0.00785513	FALSE	FALSE	FALSE	ukb-r2-20018	0.0122974	0.183358	Prospective memory result || id:ukb-r2-20018	TRUE		MedicineITLab		2	142547176	119729	Prospective memory result	Prospective memory result || ||	ebi-cfmet338-GCST90026306	2	141789607	0.0765	4.57e-08	291	N,n,n-trimethyl-alanylproline betaine (tmap) levels || id:ebi-cfmet338-GCST90026306	TRUE	reported	MedicineITLab	2	TRUE			0.0937156	291	1.47852e-05	119729	TRUE	1.18591e-07		0.00489638	29.8844
rs75489363	A	G	A	G	-0.1908	0.157857	0.0713	0.073291	FALSE	FALSE	FALSE	ebi-hbm83-GCST90085843	0.0554786	0.00443598	Left parahippocampal volume (UKB data field 26803) || id:ebi-hbm83-GCST90085843	TRUE		MedicineITLab		11	95768324	36778	Left parahippocampal volume (UKB data field 26803)	Left parahippocampal volume (UKB data field 26803) || ||	ebi-cfmet338-GCST90026299	11	96035160	0.0349	4.543e-08	291	1-carboxyethylvaline levels || id:ebi-cfmet338-GCST90026299	TRUE	reported	MedicineITLab	2	TRUE			0.0937275	291	0.000220098	36778	TRUE	3.47028e-07		0.00482116	29.8886
rs75489363	A	G	A	G	-0.1908	0.0148746	0.0713	0.073291	FALSE	FALSE	FALSE	ebi-hbm83-GCST90085884	0.0103297	0.149873	Right parahippocampal volume (UKB data field 26904) || id:ebi-hbm83-GCST90085884	TRUE		MedicineITLab		11	95768324	36778	Right parahippocampal volume (UKB data field 26904)	Right parahippocampal volume (UKB data field 26904) || ||	ebi-cfmet338-GCST90026299	11	96035160	0.0349	4.543e-08	291	1-carboxyethylvaline levels || id:ebi-cfmet338-GCST90026299	TRUE	reported	MedicineITLab	2	TRUE			0.0937275	291	5.638e-05	36778	TRUE	1.79108e-07		0.00482116	29.8886
rs75489363	A	G	A	G	-0.1908	0.00444018	0.0713	0.0696	FALSE	FALSE	FALSE	enigma3-global-full-sa	0.0156037	0.776	full_SurfArea || id:enigma3-global-full-sa	TRUE		MedicineITLab		11	95768324	31715	full_SurfArea	full_SurfArea || ||	ebi-cfmet338-GCST90026299	11	96035160	0.0349	4.543e-08	291	1-carboxyethylvaline levels || id:ebi-cfmet338-GCST90026299	TRUE	reported	MedicineITLab	2	TRUE			0.0937275	291	2.55335e-06	31715	TRUE	1.05821e-07		0.00482116	29.8886
rs75489363	A	G	A	G	-0.1908	0.0017	0.0713	0.0694	FALSE	FALSE	FALSE	enigma3-global-full-th	0.0017	0.3096	full_Thickness || id:enigma3-global-full-th	TRUE		MedicineITLab		11	95768324	32411	full_Thickness	full_Thickness || ||	ebi-cfmet338-GCST90026299	11	96035160	0.0349	4.543e-08	291	1-carboxyethylvaline levels || id:ebi-cfmet338-GCST90026299	TRUE	reported	MedicineITLab	2	TRUE			0.0937275	291	3.08547e-05	32411	TRUE	1.52022e-07		0.00482116	29.8886
rs75489363	A	G	A	G	-0.1908	-0.00533	0.0713	0.09524	FALSE	FALSE	FALSE	GWAS_CP_all	0.00553	0.335	outcome	TRUE	reported	textfile							ebi-cfmet338-GCST90026299	11	96035160	0.0349	4.543e-08	291	1-carboxyethylvaline levels || id:ebi-cfmet338-GCST90026299	TRUE	reported	MedicineITLab	2	TRUE			0.0937275	291			TRUE		FALSE	0.00482116	29.8886
rs75489363	A	G	A	G	-0.1908	-0.00702062	0.0713	0.0714841	FALSE	FALSE	FALSE	ukb-r2-20016_irnt	0.00792218	0.375512	Fluid intelligence score || id:ukb-r2-20016_irnt	TRUE		MedicineITLab		11	95768324	117131	Fluid intelligence score	Fluid intelligence score || ||	ebi-cfmet338-GCST90026299	11	96035160	0.0349	4.543e-08	291	1-carboxyethylvaline levels || id:ebi-cfmet338-GCST90026299	TRUE	reported	MedicineITLab	2	TRUE			0.0937275	291	6.70493e-06	117131	TRUE	1.05399e-07		0.00482116	29.8886
rs75489363	A	G	A	G	-0.1908	0.00172478	0.0713	0.0713737	FALSE	FALSE	FALSE	ukb-r2-20018	0.00401708	0.667661	Prospective memory result || id:ukb-r2-20018	TRUE		MedicineITLab		11	95768324	119729	Prospective memory result	Prospective memory result || ||	ebi-cfmet338-GCST90026299	11	96035160	0.0349	4.543e-08	291	1-carboxyethylvaline levels || id:ebi-cfmet338-GCST90026299	TRUE	reported	MedicineITLab	2	TRUE			0.0937275	291	1.53976e-06	119729	TRUE	9.28648e-08		0.00482116	29.8886
rs73207435	C	G	C	G	-0.2422	-0.00738442	0.0141	0.018002	FALSE	TRUE	FALSE	ebi-hbm83-GCST90085843	0.00777233	0.342066	Left parahippocampal volume (UKB data field 26803) || id:ebi-hbm83-GCST90085843	TRUE		MedicineITLab		12	114318801	36778	Left parahippocampal volume (UKB data field 26803)	Left parahippocampal volume (UKB data field 26803) || ||	ebi-cfmet338-GCST90026050	12	113880996	0.0443	4.697e-08	291	1-myristoyl-2-palmitoyl-gpc (14:0/16:0) levels || id:ebi-cfmet338-GCST90026050	TRUE	reported	MedicineITLab	2	TRUE			0.0937343	291	2.45446e-05	36778	TRUE	1.4157e-07		0.00163091	29.891
rs73207435	C	G	C	G	-0.2422	-0.00334849	0.0141	0.018002	FALSE	TRUE	FALSE	ebi-hbm83-GCST90085884	0.00783667	0.669172	Right parahippocampal volume (UKB data field 26904) || id:ebi-hbm83-GCST90085884	TRUE		MedicineITLab		12	114318801	36778	Right parahippocampal volume (UKB data field 26904)	Right parahippocampal volume (UKB data field 26904) || ||	ebi-cfmet338-GCST90026050	12	113880996	0.0443	4.697e-08	291	1-myristoyl-2-palmitoyl-gpc (14:0/16:0) levels || id:ebi-cfmet338-GCST90026050	TRUE	reported	MedicineITLab	2	TRUE			0.0937343	291	4.96442e-06	36778	TRUE	1.10056e-07		0.00163091	29.891
rs73207435	C	G	C	G	-0.2422	0.0231989	0.0141	0.0219	FALSE	TRUE	FALSE	enigma3-global-full-sa	0.0277191	0.4026	full_SurfArea || id:enigma3-global-full-sa	TRUE		MedicineITLab		12	114318801	30381	full_SurfArea	full_SurfArea || ||	ebi-cfmet338-GCST90026050	12	113880996	0.0443	4.697e-08	291	1-myristoyl-2-palmitoyl-gpc (14:0/16:0) levels || id:ebi-cfmet338-GCST90026050	TRUE	reported	MedicineITLab	2	TRUE			0.0937343	291	2.30565e-05	30381	TRUE	1.42904e-07		0.00163091	29.891
rs73207435	C	G	C	G	-0.2422	0.0027	0.0141	0.0223	FALSE	TRUE	FALSE	enigma3-global-full-th	0.0028	0.3245	full_Thickness || id:enigma3-global-full-th	TRUE		MedicineITLab		12	114318801	31077	full_Thickness	full_Thickness || ||	ebi-cfmet338-GCST90026050	12	113880996	0.0443	4.697e-08	291	1-myristoyl-2-palmitoyl-gpc (14:0/16:0) levels || id:ebi-cfmet338-GCST90026050	TRUE	reported	MedicineITLab	2	TRUE			0.0937343	291	2.99218e-05	31077	TRUE	1.51491e-07		0.00163091	29.891
rs73207435	C	G	C	G	-0.2422	-0.0089	0.0141	0.008503	FALSE	TRUE	FALSE	GWAS_CP_all	0.01058	0.4	outcome	TRUE	reported	textfile							ebi-cfmet338-GCST90026050	12	113880996	0.0443	4.697e-08	291	1-myristoyl-2-palmitoyl-gpc (14:0/16:0) levels || id:ebi-cfmet338-GCST90026050	TRUE	reported	MedicineITLab	2	TRUE			0.0937343	291			TRUE		FALSE	0.00163091	29.891
rs73207435	C	G	C	G	-0.2422	-0.0157267	0.0141	0.0186235	FALSE	TRUE	FALSE	ukb-r2-20016_irnt	0.0157216	0.317155	Fluid intelligence score || id:ukb-r2-20016_irnt	TRUE		MedicineITLab		12	114318801	117131	Fluid intelligence score	Fluid intelligence score || ||	ebi-cfmet338-GCST90026050	12	113880996	0.0443	4.697e-08	291	1-myristoyl-2-palmitoyl-gpc (14:0/16:0) levels || id:ebi-cfmet338-GCST90026050	TRUE	reported	MedicineITLab	2	TRUE			0.0937343	291	8.54306e-06	117131	TRUE	1.08597e-07		0.00163091	29.891
rs73207435	C	G	C	G	-0.2422	0.00630666	0.0141	0.0186071	FALSE	TRUE	FALSE	ukb-r2-20018	0.00797187	0.428879	Prospective memory result || id:ukb-r2-20018	TRUE		MedicineITLab		12	114318801	119729	Prospective memory result	Prospective memory result || ||	ebi-cfmet338-GCST90026050	12	113880996	0.0443	4.697e-08	291	1-myristoyl-2-palmitoyl-gpc (14:0/16:0) levels || id:ebi-cfmet338-GCST90026050	TRUE	reported	MedicineITLab	2	TRUE			0.0937343	291	5.22738e-06	119729	TRUE	1.02268e-07		0.00163091	29.891
rs78483612	A	G	A	G	-0.2597	-0.00617554	0.0296	0.029701	FALSE	FALSE	FALSE	ebi-hbm83-GCST90085843	0.00749669	0.41007	Left parahippocampal volume (UKB data field 26803) || id:ebi-hbm83-GCST90085843	TRUE		MedicineITLab		12	15482938	36778	Left parahippocampal volume (UKB data field 26803)	Left parahippocampal volume (UKB data field 26803) || ||	ebi-cfmet338-GCST90026010	12	15330004	0.0475	4.417e-08	291	1,5-anhydroglucitol (1,5-ag) levels || id:ebi-cfmet338-GCST90026010	TRUE	reported	MedicineITLab	2	TRUE			0.0937374	291	1.84518e-05	36778	TRUE	1.3317e-07		0.00387451	29.8921
rs78483612	A	G	A	G	-0.2597	-0.00758324	0.0296	0.029701	FALSE	FALSE	FALSE	ebi-hbm83-GCST90085884	0.00782624	0.332569	Right parahippocampal volume (UKB data field 26904) || id:ebi-hbm83-GCST90085884	TRUE		MedicineITLab		12	15482938	36778	Right parahippocampal volume (UKB data field 26904)	Right parahippocampal volume (UKB data field 26904) || ||	ebi-cfmet338-GCST90026010	12	15330004	0.0475	4.417e-08	291	1,5-anhydroglucitol (1,5-ag) levels || id:ebi-cfmet338-GCST90026010	TRUE	reported	MedicineITLab	2	TRUE			0.0937374	291	2.55286e-05	36778	TRUE	1.42782e-07		0.00387451	29.8921
rs78483612	A	G	A	G	-0.2597	-0.000955818	0.0296	0.0306	FALSE	FALSE	FALSE	enigma3-global-full-sa	0.0232963	0.9673	full_SurfArea || id:enigma3-global-full-sa	TRUE		MedicineITLab		12	15482938	31060	full_SurfArea	full_SurfArea || ||	ebi-cfmet338-GCST90026010	12	15330004	0.0475	4.417e-08	291	1,5-anhydroglucitol (1,5-ag) levels || id:ebi-cfmet338-GCST90026010	TRUE	reported	MedicineITLab	2	TRUE			0.0937374	291	5.42007e-08	31060	TRUE	9.3311e-08		0.00387451	29.8921
rs78483612	A	G	A	G	-0.2597	-0.0019	0.0296	0.0307	FALSE	FALSE	FALSE	enigma3-global-full-th	0.0023	0.407	full_Thickness || id:enigma3-global-full-th	TRUE		MedicineITLab		12	15482938	31756	full_Thickness	full_Thickness || ||	ebi-cfmet338-GCST90026010	12	15330004	0.0475	4.417e-08	291	1,5-anhydroglucitol (1,5-ag) levels || id:ebi-cfmet338-GCST90026010	TRUE	reported	MedicineITLab	2	TRUE			0.0937374	291	2.14904e-05	31756	TRUE	1.39851e-07		0.00387451	29.8921
rs78483612	A	G	A	G	-0.2597	0.00069	0.0296	0.03571	FALSE	FALSE	FALSE	GWAS_CP_all	0.00833	0.934	outcome	TRUE	reported	textfile							ebi-cfmet338-GCST90026010	12	15330004	0.0475	4.417e-08	291	1,5-anhydroglucitol (1,5-ag) levels || id:ebi-cfmet338-GCST90026010	TRUE	reported	MedicineITLab	2	TRUE			0.0937374	291			TRUE		FALSE	0.00387451	29.8921
rs78483612	A	G	A	G	-0.2597	-0.00655553	0.0296	0.0294354	FALSE	FALSE	FALSE	ukb-r2-20016_irnt	0.0121288	0.588859	Fluid intelligence score || id:ukb-r2-20016_irnt	TRUE		MedicineITLab		12	15482938	117131	Fluid intelligence score	Fluid intelligence score || ||	ebi-cfmet338-GCST90026010	12	15330004	0.0475	4.417e-08	291	1,5-anhydroglucitol (1,5-ag) levels || id:ebi-cfmet338-GCST90026010	TRUE	reported	MedicineITLab	2	TRUE			0.0937374	291	2.4941e-06	117131	TRUE	9.57633e-08		0.00387451	29.8921
rs78483612	A	G	A	G	-0.2597	0.00350242	0.0296	0.0295494	FALSE	FALSE	FALSE	ukb-r2-20018	0.00613363	0.567988	Prospective memory result || id:ukb-r2-20018	TRUE		MedicineITLab		12	15482938	119729	Prospective memory result	Prospective memory result || ||	ebi-cfmet338-GCST90026010	12	15330004	0.0475	4.417e-08	291	1,5-anhydroglucitol (1,5-ag) levels || id:ebi-cfmet338-GCST90026010	TRUE	reported	MedicineITLab	2	TRUE			0.0937374	291	2.72338e-06	119729	TRUE	9.6325e-08		0.00387451	29.8921
rs182806599	T	C	T	C	-0.6457	-0.0120034	0.0104	0.012265	FALSE	FALSE	FALSE	ebi-hbm83-GCST90085843	0.00928592	0.196134	Left parahippocampal volume (UKB data field 26803) || id:ebi-hbm83-GCST90085843	TRUE		MedicineITLab		5	6060260	36778	Left parahippocampal volume (UKB data field 26803)	Left parahippocampal volume (UKB data field 26803) || ||	ebi-cfmet338-GCST90026296	5	6060147	0.1181	4.613e-08	291	Ascorbic acid 3-sulfate levels || id:ebi-cfmet338-GCST90026296	TRUE	reported	MedicineITLab	2	TRUE			0.0937384	291	4.54336e-05	36778	TRUE	1.66665e-07		0.00858192	29.8925
rs182806599	T	C	T	C	-0.6457	-0.0770222	0.0104	0.012265	FALSE	FALSE	FALSE	ebi-hbm83-GCST90085884	0.031353	0.0140252	Right parahippocampal volume (UKB data field 26904) || id:ebi-hbm83-GCST90085884	TRUE		MedicineITLab		5	6060260	36778	Right parahippocampal volume (UKB data field 26904)	Right parahippocampal volume (UKB data field 26904) || ||	ebi-cfmet338-GCST90026296	5	6060147	0.1181	4.613e-08	291	Ascorbic acid 3-sulfate levels || id:ebi-cfmet338-GCST90026296	TRUE	reported	MedicineITLab	2	TRUE			0.0937384	291	0.000164073	36778	TRUE	2.88926e-07		0.00858192	29.8925
rs182806599	T	C	T	C	-0.6457	-0.00741755	0.0104	0.0127	FALSE	FALSE	FALSE	enigma3-global-full-sa	0.039267	0.8502	full_SurfArea || id:enigma3-global-full-sa	TRUE		MedicineITLab		5	6060260	25864	full_SurfArea	full_SurfArea || ||	ebi-cfmet338-GCST90026296	5	6060147	0.1181	4.613e-08	291	Ascorbic acid 3-sulfate levels || id:ebi-cfmet338-GCST90026296	TRUE	reported	MedicineITLab	2	TRUE			0.0937384	291	1.37976e-06	25864	TRUE	1.04624e-07		0.00858192	29.8925
rs182806599	T	C	T	C	-0.6457	-0.0011	0.0104	0.0129	FALSE	FALSE	FALSE	enigma3-global-full-th	0.0042	0.7985	full_Thickness || id:enigma3-global-full-th	TRUE		MedicineITLab		5	6060260	26560	full_Thickness	full_Thickness || ||	ebi-cfmet338-GCST90026296	5	6060147	0.1181	4.613e-08	291	Ascorbic acid 3-sulfate levels || id:ebi-cfmet338-GCST90026296	TRUE	reported	MedicineITLab	2	TRUE			0.0937384	291	2.5828e-06	26560	TRUE	1.08445e-07		0.00858192	29.8925
rs182806599	T	C	T	C	-0.6457	-0.00697	0.0104	0.01531	FALSE	FALSE	FALSE	GWAS_CP_all	0.01276	0.585	outcome	TRUE	reported	textfile							ebi-cfmet338-GCST90026296	5	6060147	0.1181	4.613e-08	291	Ascorbic acid 3-sulfate levels || id:ebi-cfmet338-GCST90026296	TRUE	reported	MedicineITLab	2	TRUE			0.0937384	291			TRUE		FALSE	0.00858192	29.8925
rs182806599	T	C	T	C	-0.6457	-0.0277135	0.0104	0.0129636	FALSE	FALSE	FALSE	ukb-r2-20016_irnt	0.0184629	0.133349	Fluid intelligence score || id:ukb-r2-20016_irnt	TRUE		MedicineITLab		5	6060260	117131	Fluid intelligence score	Fluid intelligence score || ||	ebi-cfmet338-GCST90026296	5	6060147	0.1181	4.613e-08	291	Ascorbic acid 3-sulfate levels || id:ebi-cfmet338-GCST90026296	TRUE	reported	MedicineITLab	2	TRUE			0.0937384	291	1.92358e-05	117131	TRUE	1.24309e-07		0.00858192	29.8925
rs182806599	T	C	T	C	-0.6457	-0.0125562	0.0104	0.0129719	FALSE	FALSE	FALSE	ukb-r2-20018	0.0093492	0.179265	Prospective memory result || id:ukb-r2-20018	TRUE		MedicineITLab		5	6060260	119729	Prospective memory result	Prospective memory result || ||	ebi-cfmet338-GCST90026296	5	6060147	0.1181	4.613e-08	291	Ascorbic acid 3-sulfate levels || id:ebi-cfmet338-GCST90026296	TRUE	reported	MedicineITLab	2	TRUE			0.0937384	291	1.5065e-05	119729	TRUE	1.18538e-07		0.00858192	29.8925
rs117443230	A	G	A	G	-0.2313	-0.0153535	0.0773	0.063768	FALSE	FALSE	FALSE	ebi-hbm83-GCST90085843	0.0105055	0.143885	Left parahippocampal volume (UKB data field 26803) || id:ebi-hbm83-GCST90085843	TRUE		MedicineITLab		17	65729165	36778	Left parahippocampal volume (UKB data field 26803)	Left parahippocampal volume (UKB data field 26803) || ||	ebi-cfmet338-GCST90026296	17	67733049	0.0423	4.473e-08	291	Ascorbic acid 3-sulfate levels || id:ebi-cfmet338-GCST90026296	TRUE	reported	MedicineITLab	2	TRUE			0.0937597	291	5.80756e-05	36778	TRUE	1.79993e-07		0.0076317	29.9
rs117443230	A	G	A	G	-0.2313	-0.0019735	0.0773	0.063768	FALSE	FALSE	FALSE	ebi-hbm83-GCST90085884	0.0102526	0.84736	Right parahippocampal volume (UKB data field 26904) || id:ebi-hbm83-GCST90085884	TRUE		MedicineITLab		17	65729165	36778	Right parahippocampal volume (UKB data field 26904)	Right parahippocampal volume (UKB data field 26904) || ||	ebi-cfmet338-GCST90026296	17	67733049	0.0423	4.473e-08	291	Ascorbic acid 3-sulfate levels || id:ebi-cfmet338-GCST90026296	TRUE	reported	MedicineITLab	2	TRUE			0.0937597	291	1.00749e-06	36778	TRUE	9.78054e-08		0.0076317	29.9
rs117443230	A	G	A	G	-0.2313	-0.00207143	0.0773	0.0697	FALSE	FALSE	FALSE	enigma3-global-full-sa	0.015642	0.8946	full_SurfArea || id:enigma3-global-full-sa	TRUE		MedicineITLab		17	65729165	31518	full_SurfArea	full_SurfArea || ||	ebi-cfmet338-GCST90026296	17	67733049	0.0423	4.473e-08	291	Ascorbic acid 3-sulfate levels || id:ebi-cfmet338-GCST90026296	TRUE	reported	MedicineITLab	2	TRUE			0.0937597	291	5.5645e-07	31518	TRUE	9.73211e-08		0.0076317	29.9
rs117443230	A	G	A	G	-0.2313	0.0004	0.0773	0.0698	FALSE	FALSE	FALSE	enigma3-global-full-th	0.0016	0.8097	full_Thickness || id:enigma3-global-full-th	TRUE		MedicineITLab		17	65729165	32214	full_Thickness	full_Thickness || ||	ebi-cfmet338-GCST90026296	17	67733049	0.0423	4.473e-08	291	Ascorbic acid 3-sulfate levels || id:ebi-cfmet338-GCST90026296	TRUE	reported	MedicineITLab	2	TRUE			0.0937597	291	1.94027e-06	32214	TRUE	1.03058e-07		0.0076317	29.9
rs117443230	A	G	A	G	-0.2313	0.00445	0.0773	0.07993	FALSE	FALSE	FALSE	GWAS_CP_all	0.00581	0.444	outcome	TRUE	reported	textfile							ebi-cfmet338-GCST90026296	17	67733049	0.0423	4.473e-08	291	Ascorbic acid 3-sulfate levels || id:ebi-cfmet338-GCST90026296	TRUE	reported	MedicineITLab	2	TRUE			0.0937597	291			TRUE		FALSE	0.0076317	29.9
rs117443230	A	G	A	G	-0.2313	-0.0210602	0.0773	0.0637594	FALSE	FALSE	FALSE	ukb-r2-20016_irnt	0.00858866	0.0142041	Fluid intelligence score || id:ukb-r2-20016_irnt	TRUE		MedicineITLab		17	65729165	117131	Fluid intelligence score	Fluid intelligence score || ||	ebi-cfmet338-GCST90026296	17	67733049	0.0423	4.473e-08	291	Ascorbic acid 3-sulfate levels || id:ebi-cfmet338-GCST90026296	TRUE	reported	MedicineITLab	2	TRUE			0.0937597	291	5.13319e-05	117131	TRUE	1.60061e-07		0.0076317	29.9
rs117443230	A	G	A	G	-0.2313	0.00520287	0.0773	0.0636209	FALSE	FALSE	FALSE	ukb-r2-20018	0.00435624	0.232344	Prospective memory result || id:ukb-r2-20018	TRUE		MedicineITLab		17	65729165	119729	Prospective memory result	Prospective memory result || ||	ebi-cfmet338-GCST90026296	17	67733049	0.0423	4.473e-08	291	Ascorbic acid 3-sulfate levels || id:ebi-cfmet338-GCST90026296	TRUE	reported	MedicineITLab	2	TRUE			0.0937597	291	1.19142e-05	119729	TRUE	1.13498e-07		0.0076317	29.9
rs141571296	T	C	T	C	-0.3363	-0.00293166	0.0222	0.017067	FALSE	FALSE	FALSE	ebi-hbm83-GCST90085843	0.00822616	0.721554	Left parahippocampal volume (UKB data field 26803) || id:ebi-hbm83-GCST90085843	TRUE		MedicineITLab		14	96049755	36778	Left parahippocampal volume (UKB data field 26803)	Left parahippocampal volume (UKB data field 26803) || ||	ebi-cfmet338-GCST90026028	14	95583418	0.0615	4.584e-08	291	Dimethylglycine levels || id:ebi-cfmet338-GCST90026028	TRUE	reported	MedicineITLab	2	TRUE			0.0937661	291	3.45355e-06	36778	TRUE	1.0578e-07		0.00491006	29.9022
rs141571296	T	C	T	C	-0.3363	-0.00247149	0.0222	0.017067	FALSE	FALSE	FALSE	ebi-hbm83-GCST90085884	0.00892976	0.781957	Right parahippocampal volume (UKB data field 26904) || id:ebi-hbm83-GCST90085884	TRUE		MedicineITLab		14	96049755	36778	Right parahippocampal volume (UKB data field 26904)	Right parahippocampal volume (UKB data field 26904) || ||	ebi-cfmet338-GCST90026028	14	95583418	0.0615	4.584e-08	291	Dimethylglycine levels || id:ebi-cfmet338-GCST90026028	TRUE	reported	MedicineITLab	2	TRUE			0.0937661	291	2.08293e-06	36778	TRUE	1.01777e-07		0.00491006	29.9022
rs141571296	T	C	T	C	-0.3363	0.0149081	0.0222	0.0175	FALSE	FALSE	FALSE	enigma3-global-full-sa	0.0313836	0.6348	full_SurfArea || id:enigma3-global-full-sa	TRUE		MedicineITLab		14	96049755	29527	full_SurfArea	full_SurfArea || ||	ebi-cfmet338-GCST90026028	14	95583418	0.0615	4.584e-08	291	Dimethylglycine levels || id:ebi-cfmet338-GCST90026028	TRUE	reported	MedicineITLab	2	TRUE			0.0937661	291	7.64269e-06	29527	TRUE	1.1828e-07		0.00491006	29.9022
rs141571296	T	C	T	C	-0.3363	-0.0053	0.0222	0.0176	FALSE	FALSE	FALSE	enigma3-global-full-th	0.0033	0.1062	full_Thickness || id:enigma3-global-full-th	TRUE		MedicineITLab		14	96049755	30223	full_Thickness	full_Thickness || ||	ebi-cfmet338-GCST90026028	14	95583418	0.0615	4.584e-08	291	Dimethylglycine levels || id:ebi-cfmet338-GCST90026028	TRUE	reported	MedicineITLab	2	TRUE			0.0937661	291	8.5345e-05	30223	TRUE	2.13277e-07		0.00491006	29.9022
rs141571296	T	C	T	C	-0.3363	-0.00392	0.0222	0.0119	FALSE	FALSE	FALSE	GWAS_CP_all	0.01079	0.716	outcome	TRUE	reported	textfile							ebi-cfmet338-GCST90026028	14	95583418	0.0615	4.584e-08	291	Dimethylglycine levels || id:ebi-cfmet338-GCST90026028	TRUE	reported	MedicineITLab	2	TRUE			0.0937661	291			TRUE		FALSE	0.00491006	29.9022
rs141571296	T	C	T	C	-0.3363	-0.00205025	0.0222	0.0173496	FALSE	FALSE	FALSE	ukb-r2-20016_irnt	0.0160292	0.898222	Fluid intelligence score || id:ukb-r2-20016_irnt	TRUE		MedicineITLab		14	96049755	117131	Fluid intelligence score	Fluid intelligence score || ||	ebi-cfmet338-GCST90026028	14	95583418	0.0615	4.584e-08	291	Dimethylglycine levels || id:ebi-cfmet338-GCST90026028	TRUE	reported	MedicineITLab	2	TRUE			0.0937661	291	1.39677e-07	117131	TRUE	8.51335e-08		0.00491006	29.9022
rs141571296	T	C	T	C	-0.3363	-0.00603208	0.0222	0.0172956	FALSE	FALSE	FALSE	ukb-r2-20018	0.00813446	0.458364	Prospective memory result || id:ukb-r2-20018	TRUE		MedicineITLab		14	96049755	119729	Prospective memory result	Prospective memory result || ||	ebi-cfmet338-GCST90026028	14	95583418	0.0615	4.584e-08	291	Dimethylglycine levels || id:ebi-cfmet338-GCST90026028	TRUE	reported	MedicineITLab	2	TRUE			0.0937661	291	4.59285e-06	119729	TRUE	1.00373e-07		0.00491006	29.9022
rs17122990	T	C	T	C	-0.2592	0.00346374	0.0611	0.078245	FALSE	FALSE	FALSE	ebi-hbm83-GCST90085843	0.00775796	0.655254	Left parahippocampal volume (UKB data field 26803) || id:ebi-hbm83-GCST90085843	TRUE		MedicineITLab		14	87576172	36778	Left parahippocampal volume (UKB data field 26803)	Left parahippocampal volume (UKB data field 26803) || ||	ebi-cfmet338-GCST90026002	14	87109828	0.0474	4.49e-08	291	Bilirubin (z,z) levels || id:ebi-cfmet338-GCST90026002	TRUE	reported	MedicineITLab	2	TRUE			0.093768	291	5.42036e-06	36778	TRUE	1.10458e-07		0.00770833	29.9029
rs17122990	T	C	T	C	-0.2592	0.00792941	0.0611	0.078245	FALSE	FALSE	FALSE	ebi-hbm83-GCST90085884	0.00792425	0.316996	Right parahippocampal volume (UKB data field 26904) || id:ebi-hbm83-GCST90085884	TRUE		MedicineITLab		14	87576172	36778	Right parahippocampal volume (UKB data field 26904)	Right parahippocampal volume (UKB data field 26904) || ||	ebi-cfmet338-GCST90026002	14	87109828	0.0474	4.49e-08	291	Bilirubin (z,z) levels || id:ebi-cfmet338-GCST90026002	TRUE	reported	MedicineITLab	2	TRUE			0.093768	291	2.72263e-05	36778	TRUE	1.44235e-07		0.00770833	29.9029
rs17122990	T	C	T	C	-0.2592	-0.0123243	0.0611	0.0738	FALSE	FALSE	FALSE	enigma3-global-full-sa	0.0157018	0.4325	full_SurfArea || id:enigma3-global-full-sa	TRUE		MedicineITLab		14	87576172	29671	full_SurfArea	full_SurfArea || ||	ebi-cfmet338-GCST90026002	14	87109828	0.0474	4.49e-08	291	Bilirubin (z,z) levels || id:ebi-cfmet338-GCST90026002	TRUE	reported	MedicineITLab	2	TRUE			0.093768	291	2.07642e-05	29671	TRUE	1.39392e-07		0.00770833	29.9029
rs17122990	T	C	T	C	-0.2592	-0.0006	0.0611	0.0739	FALSE	FALSE	FALSE	enigma3-global-full-th	0.0016	0.6759	full_Thickness || id:enigma3-global-full-th	TRUE		MedicineITLab		14	87576172	30367	full_Thickness	full_Thickness || ||	ebi-cfmet338-GCST90026002	14	87109828	0.0474	4.49e-08	291	Bilirubin (z,z) levels || id:ebi-cfmet338-GCST90026002	TRUE	reported	MedicineITLab	2	TRUE			0.093768	291	4.63113e-06	30367	TRUE	1.11293e-07		0.00770833	29.9029
rs17122990	T	C	T	C	-0.2592	0.00783	0.0611	0.07483	FALSE	FALSE	FALSE	GWAS_CP_all	0.00534	0.142	outcome	TRUE	reported	textfile							ebi-cfmet338-GCST90026002	14	87109828	0.0474	4.49e-08	291	Bilirubin (z,z) levels || id:ebi-cfmet338-GCST90026002	TRUE	reported	MedicineITLab	2	TRUE			0.093768	291			TRUE		FALSE	0.00770833	29.9029
rs17122990	T	C	T	C	-0.2592	0.00712241	0.0611	0.0784784	FALSE	FALSE	FALSE	ukb-r2-20016_irnt	0.00761863	0.349859	Fluid intelligence score || id:ukb-r2-20016_irnt	TRUE		MedicineITLab		14	87576172	117131	Fluid intelligence score	Fluid intelligence score || ||	ebi-cfmet338-GCST90026002	14	87109828	0.0474	4.49e-08	291	Bilirubin (z,z) levels || id:ebi-cfmet338-GCST90026002	TRUE	reported	MedicineITLab	2	TRUE			0.093768	291	7.46161e-06	117131	TRUE	1.06079e-07		0.00770833	29.9029
rs17122990	T	C	T	C	-0.2592	0.00417444	0.0611	0.0784584	FALSE	FALSE	FALSE	ukb-r2-20018	0.00386117	0.27964	Prospective memory result || id:ukb-r2-20018	TRUE		MedicineITLab		14	87576172	119729	Prospective memory result	Prospective memory result || ||	ebi-cfmet338-GCST90026002	14	87109828	0.0474	4.49e-08	291	Bilirubin (z,z) levels || id:ebi-cfmet338-GCST90026002	TRUE	reported	MedicineITLab	2	TRUE			0.093768	291	9.76253e-06	119729	TRUE	1.09944e-07		0.00770833	29.9029
rs145104288	A	G	A	G	-0.4435	0.0121314	0.0105	0.011512	FALSE	FALSE	FALSE	ebi-hbm83-GCST90085843	0.00933182	0.193598	Left parahippocampal volume (UKB data field 26803) || id:ebi-hbm83-GCST90085843	TRUE		MedicineITLab		12	100265935	36778	Left parahippocampal volume (UKB data field 26803)	Left parahippocampal volume (UKB data field 26803) || ||	ebi-cfmet338-GCST90026288	12	99872157	0.0811	4.561e-08	291	X-11612 levels || id:ebi-cfmet338-GCST90026288	TRUE	reported	MedicineITLab	2	TRUE			0.0937743	291	4.59524e-05	36778	TRUE	1.66262e-07		0.00408717	29.9051
rs145104288	A	G	A	G	-0.4435	0.00707444	0.0105	0.011512	FALSE	FALSE	FALSE	ebi-hbm83-GCST90085884	0.00769233	0.357743	Right parahippocampal volume (UKB data field 26904) || id:ebi-hbm83-GCST90085884	TRUE		MedicineITLab		12	100265935	36778	Right parahippocampal volume (UKB data field 26904)	Right parahippocampal volume (UKB data field 26904) || ||	ebi-cfmet338-GCST90026288	12	99872157	0.0811	4.561e-08	291	X-11612 levels || id:ebi-cfmet338-GCST90026288	TRUE	reported	MedicineITLab	2	TRUE			0.0937743	291	2.29982e-05	36778	TRUE	1.38595e-07		0.00408717	29.9051
rs145104288	A	G	A	G	-0.4435	0.0650279	0.0105	0.0125	FALSE	FALSE	FALSE	enigma3-global-full-sa	0.0377621	0.08506	full_SurfArea || id:enigma3-global-full-sa	TRUE		MedicineITLab		12	100265935	28405	full_SurfArea	full_SurfArea || ||	ebi-cfmet338-GCST90026288	12	99872157	0.0811	4.561e-08	291	X-11612 levels || id:ebi-cfmet338-GCST90026288	TRUE	reported	MedicineITLab	2	TRUE			0.0937743	291	0.000104394	28405	TRUE	2.34688e-07		0.00408717	29.9051
rs145104288	A	G	A	G	-0.4435	-0.0056	0.0105	0.0124	FALSE	FALSE	FALSE	enigma3-global-full-th	0.0039	0.155	full_Thickness || id:enigma3-global-full-th	TRUE		MedicineITLab		12	100265935	29101	full_Thickness	full_Thickness || ||	ebi-cfmet338-GCST90026288	12	99872157	0.0811	4.561e-08	291	X-11612 levels || id:ebi-cfmet338-GCST90026288	TRUE	reported	MedicineITLab	2	TRUE			0.0937743	291	7.08497e-05	29101	TRUE	1.98701e-07		0.00408717	29.9051
rs145104288	A	G	A	G	-0.4435	-0.01128	0.0105	0.008503	FALSE	FALSE	FALSE	GWAS_CP_all	0.01281	0.379	outcome	TRUE	reported	textfile							ebi-cfmet338-GCST90026288	12	99872157	0.0811	4.561e-08	291	X-11612 levels || id:ebi-cfmet338-GCST90026288	TRUE	reported	MedicineITLab	2	TRUE			0.0937743	291			TRUE		FALSE	0.00408717	29.9051
rs145104288	A	G	A	G	-0.4435	-0.0130663	0.0105	0.0121997	FALSE	FALSE	FALSE	ukb-r2-20016_irnt	0.0194443	0.501594	Fluid intelligence score || id:ukb-r2-20016_irnt	TRUE		MedicineITLab		12	100265935	117131	Fluid intelligence score	Fluid intelligence score || ||	ebi-cfmet338-GCST90026288	12	99872157	0.0811	4.561e-08	291	X-11612 levels || id:ebi-cfmet338-GCST90026288	TRUE	reported	MedicineITLab	2	TRUE			0.0937743	291	3.85527e-06	117131	TRUE	9.86457e-08		0.00408717	29.9051
rs145104288	A	G	A	G	-0.4435	0.007323	0.0105	0.0121866	FALSE	FALSE	FALSE	ukb-r2-20018	0.00985779	0.457565	Prospective memory result || id:ukb-r2-20018	TRUE		MedicineITLab		12	100265935	119729	Prospective memory result	Prospective memory result || ||	ebi-cfmet338-GCST90026288	12	99872157	0.0811	4.561e-08	291	X-11612 levels || id:ebi-cfmet338-GCST90026288	TRUE	reported	MedicineITLab	2	TRUE			0.0937743	291	4.60919e-06	119729	TRUE	1.0027e-07		0.00408717	29.9051
rs146363735	A	G	A	G	0.1247	0.00583252	0.0093	0.014923	FALSE	FALSE	FALSE	ebi-hbm83-GCST90085843	0.00744124	0.433153	Left parahippocampal volume (UKB data field 26803) || id:ebi-hbm83-GCST90085843	TRUE		MedicineITLab		2	610778	36778	Left parahippocampal volume (UKB data field 26803)	Left parahippocampal volume (UKB data field 26803) || ||	ebi-cfmet338-GCST90026170	2	610778	0.0228	4.558e-08	291	Glutamine levels || id:ebi-cfmet338-GCST90026170	TRUE	reported	MedicineITLab	2	TRUE			0.0937974	291	1.67051e-05	36778	TRUE	1.2934e-07		0.000286542	29.9132
rs146363735	A	G	A	G	0.1247	0.00456462	0.0093	0.014923	FALSE	FALSE	FALSE	ebi-hbm83-GCST90085884	0.0073948	0.537053	Right parahippocampal volume (UKB data field 26904) || id:ebi-hbm83-GCST90085884	TRUE		MedicineITLab		2	610778	36778	Right parahippocampal volume (UKB data field 26904)	Right parahippocampal volume (UKB data field 26904) || ||	ebi-cfmet338-GCST90026170	2	610778	0.0228	4.558e-08	291	Glutamine levels || id:ebi-cfmet338-GCST90026170	TRUE	reported	MedicineITLab	2	TRUE			0.0937974	291	1.03607e-05	36778	TRUE	1.1937e-07		0.000286542	29.9132
rs146363735	A	G	A	G	0.1247	0.00449	0.0093	0.02381	FALSE	FALSE	FALSE	GWAS_CP_all	0.01163	0.699	outcome	TRUE	reported	textfile							ebi-cfmet338-GCST90026170	2	610778	0.0228	4.558e-08	291	Glutamine levels || id:ebi-cfmet338-GCST90026170	TRUE	reported	MedicineITLab	2	TRUE			0.0937974	291			TRUE		FALSE	0.000286542	29.9132
rs146363735	A	G	A	G	0.1247	0.00485609	0.0093	0.0152005	FALSE	FALSE	FALSE	ukb-r2-20016_irnt	0.0170294	0.775523	Fluid intelligence score || id:ukb-r2-20016_irnt	TRUE		MedicineITLab		2	610778	117131	Fluid intelligence score	Fluid intelligence score || ||	ebi-cfmet338-GCST90026170	2	610778	0.0228	4.558e-08	291	Glutamine levels || id:ebi-cfmet338-GCST90026170	TRUE	reported	MedicineITLab	2	TRUE			0.0937974	291	6.94241e-07	117131	TRUE	8.84111e-08		0.000286542	29.9132
rs146363735	A	G	A	G	0.1247	-0.00679764	0.0093	0.0152707	FALSE	FALSE	FALSE	ukb-r2-20018	0.00860822	0.429723	Prospective memory result || id:ukb-r2-20018	TRUE		MedicineITLab		2	610778	119729	Prospective memory result	Prospective memory result || ||	ebi-cfmet338-GCST90026170	2	610778	0.0228	4.558e-08	291	Glutamine levels || id:ebi-cfmet338-GCST90026170	TRUE	reported	MedicineITLab	2	TRUE			0.0937974	291	5.20829e-06	119729	TRUE	1.01151e-07		0.000286542	29.9132
rs112016802	T	C	T	C	-0.9451	-0.0017938	0.0083	0.008885	FALSE	FALSE	FALSE	ebi-hbm83-GCST90085843	0.0109665	0.870069	Left parahippocampal volume (UKB data field 26803) || id:ebi-hbm83-GCST90085843	TRUE		MedicineITLab		8	110654125	36778	Left parahippocampal volume (UKB data field 26803)	Left parahippocampal volume (UKB data field 26803) || ||	ebi-cfmet338-GCST90026204	8	109641896	0.1728	4.514e-08	291	N-acetyl-3-methylhistidine levels || id:ebi-cfmet338-GCST90026204	TRUE	reported	MedicineITLab	2	TRUE			0.0937983	291	7.27517e-07	36778	TRUE	9.58182e-08		0.0147043	29.9136
rs112016802	T	C	T	C	-0.9451	-0.00131173	0.0083	0.008885	FALSE	FALSE	FALSE	ebi-hbm83-GCST90085884	0.0140543	0.925638	Right parahippocampal volume (UKB data field 26904) || id:ebi-hbm83-GCST90085884	TRUE		MedicineITLab		8	110654125	36778	Right parahippocampal volume (UKB data field 26904)	Right parahippocampal volume (UKB data field 26904) || ||	ebi-cfmet338-GCST90026204	8	109641896	0.1728	4.514e-08	291	N-acetyl-3-methylhistidine levels || id:ebi-cfmet338-GCST90026204	TRUE	reported	MedicineITLab	2	TRUE			0.0937983	291	2.3687e-07	36778	TRUE	9.26025e-08		0.0147043	29.9136
rs112016802	T	C	T	C	-0.9451	0.0240652	0.0083	0.0284	FALSE	FALSE	FALSE	enigma3-global-full-sa	0.0246842	0.3296	full_SurfArea || id:enigma3-global-full-sa	TRUE		MedicineITLab		8	110654125	29740	full_SurfArea	full_SurfArea || ||	ebi-cfmet338-GCST90026204	8	109641896	0.1728	4.514e-08	291	N-acetyl-3-methylhistidine levels || id:ebi-cfmet338-GCST90026204	TRUE	reported	MedicineITLab	2	TRUE			0.0937983	291	3.19606e-05	29740	TRUE	1.53337e-07		0.0147043	29.9136
rs112016802	T	C	T	C	-0.9451	-0.0033	0.0083	0.0269	FALSE	FALSE	FALSE	enigma3-global-full-th	0.0036	0.3611	full_Thickness || id:enigma3-global-full-th	TRUE		MedicineITLab		8	110654125	30436	full_Thickness	full_Thickness || ||	ebi-cfmet338-GCST90026204	8	109641896	0.1728	4.514e-08	291	N-acetyl-3-methylhistidine levels || id:ebi-cfmet338-GCST90026204	TRUE	reported	MedicineITLab	2	TRUE			0.0937983	291	2.76091e-05	30436	TRUE	1.47365e-07		0.0147043	29.9136
rs112016802	T	C	T	C	-0.9451	-0.02353	0.0083	0.008503	FALSE	FALSE	FALSE	GWAS_CP_all	0.01511	0.119	outcome	TRUE	reported	textfile							ebi-cfmet338-GCST90026204	8	109641896	0.1728	4.514e-08	291	N-acetyl-3-methylhistidine levels || id:ebi-cfmet338-GCST90026204	TRUE	reported	MedicineITLab	2	TRUE			0.0937983	291			TRUE		FALSE	0.0147043	29.9136
rs112016802	T	C	T	C	-0.9451	-0.0169795	0.0083	0.00848325	FALSE	FALSE	FALSE	ukb-r2-20016_irnt	0.0223571	0.447575	Fluid intelligence score || id:ukb-r2-20016_irnt	TRUE		MedicineITLab		8	110654125	117131	Fluid intelligence score	Fluid intelligence score || ||	ebi-cfmet338-GCST90026204	8	109641896	0.1728	4.514e-08	291	N-acetyl-3-methylhistidine levels || id:ebi-cfmet338-GCST90026204	TRUE	reported	MedicineITLab	2	TRUE			0.0937983	291	4.92439e-06	117131	TRUE	1.0062e-07		0.0147043	29.9136
rs112016802	T	C	T	C	-0.9451	0.0309966	0.0083	0.00846954	FALSE	FALSE	FALSE	ukb-r2-20018	0.0113385	0.00626284	Prospective memory result || id:ukb-r2-20018	TRUE		MedicineITLab		8	110654125	119729	Prospective memory result	Prospective memory result || ||	ebi-cfmet338-GCST90026204	8	109641896	0.1728	4.514e-08	291	N-acetyl-3-methylhistidine levels || id:ebi-cfmet338-GCST90026204	TRUE	reported	MedicineITLab	2	TRUE			0.0937983	291	6.24163e-05	119729	TRUE	1.70024e-07		0.0147043	29.9136
rs28860589	T	C	T	C	-0.1455	0.117096	0.0358	0.050251	FALSE	FALSE	FALSE	ebi-hbm83-GCST90085843	0.0435789	0.00720958	Left parahippocampal volume (UKB data field 26803) || id:ebi-hbm83-GCST90085843	TRUE		MedicineITLab		7	92701268	36778	Left parahippocampal volume (UKB data field 26803)	Left parahippocampal volume (UKB data field 26803) || ||	ebi-cfmet338-GCST90026055	7	93071955	0.0266	4.507e-08	291	1-palmitoyl-2-oleoyl-gpc (16:0/18:1) levels || id:ebi-cfmet338-GCST90026055	TRUE	reported	MedicineITLab	2	TRUE			0.0938169	291	0.000196284	36778	TRUE	3.17731e-07		0.00146152	29.9201
rs28860589	T	C	T	C	-0.1455	0.0691033	0.0358	0.050251	FALSE	FALSE	FALSE	ebi-hbm83-GCST90085884	0.02885	0.0166081	Right parahippocampal volume (UKB data field 26904) || id:ebi-hbm83-GCST90085884	TRUE		MedicineITLab		7	92701268	36778	Right parahippocampal volume (UKB data field 26904)	Right parahippocampal volume (UKB data field 26904) || ||	ebi-cfmet338-GCST90026055	7	93071955	0.0266	4.507e-08	291	1-palmitoyl-2-oleoyl-gpc (16:0/18:1) levels || id:ebi-cfmet338-GCST90026055	TRUE	reported	MedicineITLab	2	TRUE			0.0938169	291	0.000155982	36778	TRUE	2.77193e-07		0.00146152	29.9201
rs28860589	T	C	T	C	-0.1455	0.0252574	0.0358	0.0502	FALSE	FALSE	FALSE	enigma3-global-full-sa	0.0180531	0.1618	full_SurfArea || id:enigma3-global-full-sa	TRUE		MedicineITLab		7	92701268	32176	full_SurfArea	full_SurfArea || ||	ebi-cfmet338-GCST90026055	7	93071955	0.0266	4.507e-08	291	1-palmitoyl-2-oleoyl-gpc (16:0/18:1) levels || id:ebi-cfmet338-GCST90026055	TRUE	reported	MedicineITLab	2	TRUE			0.0938169	291	6.08337e-05	32176	TRUE	1.84099e-07		0.00146152	29.9201
rs28860589	T	C	T	C	-0.1455	-0.0003	0.0358	0.0501	FALSE	FALSE	FALSE	enigma3-global-full-th	0.0018	0.8668	full_Thickness || id:enigma3-global-full-th	TRUE		MedicineITLab		7	92701268	32872	full_Thickness	full_Thickness || ||	ebi-cfmet338-GCST90026055	7	93071955	0.0266	4.507e-08	291	1-palmitoyl-2-oleoyl-gpc (16:0/18:1) levels || id:ebi-cfmet338-GCST90026055	TRUE	reported	MedicineITLab	2	TRUE			0.0938169	291	8.45079e-07	32872	TRUE	9.74247e-08		0.00146152	29.9201
rs28860589	T	C	T	C	-0.1455	0.01128	0.0358	0.05442	FALSE	FALSE	FALSE	GWAS_CP_all	0.00655	0.085	outcome	TRUE	reported	textfile							ebi-cfmet338-GCST90026055	7	93071955	0.0266	4.507e-08	291	1-palmitoyl-2-oleoyl-gpc (16:0/18:1) levels || id:ebi-cfmet338-GCST90026055	TRUE	reported	MedicineITLab	2	TRUE			0.0938169	291			TRUE		FALSE	0.00146152	29.9201
rs28860589	T	C	T	C	-0.1455	0.0069214	0.0358	0.0510939	FALSE	FALSE	FALSE	ukb-r2-20016_irnt	0.00933151	0.458257	Fluid intelligence score || id:ukb-r2-20016_irnt	TRUE		MedicineITLab		7	92701268	117131	Fluid intelligence score	Fluid intelligence score || ||	ebi-cfmet338-GCST90026055	7	93071955	0.0266	4.507e-08	291	1-palmitoyl-2-oleoyl-gpc (16:0/18:1) levels || id:ebi-cfmet338-GCST90026055	TRUE	reported	MedicineITLab	2	TRUE			0.0938169	291	4.69697e-06	117131	TRUE	9.98233e-08		0.00146152	29.9201
rs28860589	T	C	T	C	-0.1455	0.000152963	0.0358	0.0511135	FALSE	FALSE	FALSE	ukb-r2-20018	0.00472876	0.974195	Prospective memory result || id:ukb-r2-20018	TRUE		MedicineITLab		7	92701268	119729	Prospective memory result	Prospective memory result || ||	ebi-cfmet338-GCST90026055	7	93071955	0.0266	4.507e-08	291	1-palmitoyl-2-oleoyl-gpc (16:0/18:1) levels || id:ebi-cfmet338-GCST90026055	TRUE	reported	MedicineITLab	2	TRUE			0.0938169	291	8.73949e-09	119729	TRUE	8.21517e-08		0.00146152	29.9201
rs148319974	C	A	C	A	-0.541	0.0025347	0.0163	0.019262	FALSE	FALSE	FALSE	ebi-hbm83-GCST90085843	0.00881033	0.77358	Left parahippocampal volume (UKB data field 26803) || id:ebi-hbm83-GCST90085843	TRUE		MedicineITLab		2	53309083	36778	Left parahippocampal volume (UKB data field 26803)	Left parahippocampal volume (UKB data field 26803) || ||	ebi-cfmet338-GCST90026111	2	53081945	0.0989	4.557e-08	291	Acisoga levels || id:ebi-cfmet338-GCST90026111	TRUE	reported	MedicineITLab	2	TRUE			0.0938245	291	2.25063e-06	36778	TRUE	1.01322e-07		0.00938588	29.9228
rs148319974	C	A	C	A	-0.541	0.0056163	0.0163	0.019262	FALSE	FALSE	FALSE	ebi-hbm83-GCST90085884	0.00741356	0.448707	Right parahippocampal volume (UKB data field 26904) || id:ebi-hbm83-GCST90085884	TRUE		MedicineITLab		2	53309083	36778	Right parahippocampal volume (UKB data field 26904)	Right parahippocampal volume (UKB data field 26904) || ||	ebi-cfmet338-GCST90026111	2	53081945	0.0989	4.557e-08	291	Acisoga levels || id:ebi-cfmet338-GCST90026111	TRUE	reported	MedicineITLab	2	TRUE			0.0938245	291	1.56055e-05	36778	TRUE	1.27142e-07		0.00938588	29.9228
rs148319974	C	A	C	A	-0.541	0.0341343	0.0163	0.0164	FALSE	FALSE	FALSE	enigma3-global-full-sa	0.0324152	0.2923	full_SurfArea || id:enigma3-global-full-sa	TRUE		MedicineITLab		2	53309083	29500	full_SurfArea	full_SurfArea || ||	ebi-cfmet338-GCST90026111	2	53081945	0.0989	4.557e-08	291	Acisoga levels || id:ebi-cfmet338-GCST90026111	TRUE	reported	MedicineITLab	2	TRUE			0.0938245	291	3.75901e-05	29500	TRUE	1.59681e-07		0.00938588	29.9228
rs148319974	C	A	C	A	-0.541	0.0031	0.0163	0.0164	FALSE	FALSE	FALSE	enigma3-global-full-th	0.0035	0.3826	full_Thickness || id:enigma3-global-full-th	TRUE		MedicineITLab		2	53309083	30196	full_Thickness	full_Thickness || ||	ebi-cfmet338-GCST90026111	2	53081945	0.0989	4.557e-08	291	Acisoga levels || id:ebi-cfmet338-GCST90026111	TRUE	reported	MedicineITLab	2	TRUE			0.0938245	291	2.5981e-05	30196	TRUE	1.44778e-07		0.00938588	29.9228
rs148319974	C	A	C	A	-0.541	-0.02011	0.0163	0.01531	FALSE	FALSE	FALSE	GWAS_CP_all	0.0105	0.0555	outcome	TRUE	reported	textfile							ebi-cfmet338-GCST90026111	2	53081945	0.0989	4.557e-08	291	Acisoga levels || id:ebi-cfmet338-GCST90026111	TRUE	reported	MedicineITLab	2	TRUE			0.0938245	291			TRUE		FALSE	0.00938588	29.9228
rs148319974	C	A	C	A	-0.541	-0.0426032	0.0163	0.0192656	FALSE	FALSE	FALSE	ukb-r2-20016_irnt	0.0151165	0.00482821	Fluid intelligence score || id:ukb-r2-20016_irnt	TRUE		MedicineITLab		2	53309083	117131	Fluid intelligence score	Fluid intelligence score || ||	ebi-cfmet338-GCST90026111	2	53081945	0.0989	4.557e-08	291	Acisoga levels || id:ebi-cfmet338-GCST90026111	TRUE	reported	MedicineITLab	2	TRUE			0.0938245	291	6.78091e-05	117131	TRUE	1.74686e-07		0.00938588	29.9228
rs148319974	C	A	C	A	-0.541	-0.00484827	0.0163	0.0192656	FALSE	FALSE	FALSE	ukb-r2-20018	0.00765735	0.526635	Prospective memory result || id:ukb-r2-20018	TRUE		MedicineITLab		2	53309083	119729	Prospective memory result	Prospective memory result || ||	ebi-cfmet338-GCST90026111	2	53081945	0.0989	4.557e-08	291	Acisoga levels || id:ebi-cfmet338-GCST90026111	TRUE	reported	MedicineITLab	2	TRUE			0.0938245	291	3.34829e-06	119729	TRUE	9.65284e-08		0.00938588	29.9228
rs117878210	A	G	A	G	-0.4327	-0.00408131	0.033	0.027128	FALSE	FALSE	FALSE	ebi-hbm83-GCST90085843	0.00748489	0.585565	Left parahippocampal volume (UKB data field 26803) || id:ebi-hbm83-GCST90085843	TRUE		MedicineITLab		13	60062838	36778	Left parahippocampal volume (UKB data field 26803)	Left parahippocampal volume (UKB data field 26803) || ||	ebi-cfmet338-GCST90026328	13	59488704	0.0791	4.46e-08	291	X-24431 levels || id:ebi-cfmet338-GCST90026328	TRUE	reported	MedicineITLab	2	TRUE			0.0938282	291	8.08464e-06	36778	TRUE	1.14701e-07		0.0119493	29.9241
rs117878210	A	G	A	G	-0.4327	-0.0106124	0.033	0.027128	FALSE	FALSE	FALSE	ebi-hbm83-GCST90085884	0.00879465	0.227553	Right parahippocampal volume (UKB data field 26904) || id:ebi-hbm83-GCST90085884	TRUE		MedicineITLab		13	60062838	36778	Right parahippocampal volume (UKB data field 26904)	Right parahippocampal volume (UKB data field 26904) || ||	ebi-cfmet338-GCST90026328	13	59488704	0.0791	4.46e-08	291	X-24431 levels || id:ebi-cfmet338-GCST90026328	TRUE	reported	MedicineITLab	2	TRUE			0.0938282	291	3.9592e-05	36778	TRUE	1.57608e-07		0.0119493	29.9241
rs117878210	A	G	A	G	-0.4327	-0.0169049	0.033	0.0323	FALSE	FALSE	FALSE	enigma3-global-full-sa	0.0230243	0.4628	full_SurfArea || id:enigma3-global-full-sa	TRUE		MedicineITLab		13	60062838	30177	full_SurfArea	full_SurfArea || ||	ebi-cfmet338-GCST90026328	13	59488704	0.0791	4.46e-08	291	X-24431 levels || id:ebi-cfmet338-GCST90026328	TRUE	reported	MedicineITLab	2	TRUE			0.0938282	291	1.78648e-05	30177	TRUE	1.3357e-07		0.0119493	29.9241
rs117878210	A	G	A	G	-0.4327	-0.0031	0.033	0.0329	FALSE	FALSE	FALSE	enigma3-global-full-th	0.0025	0.2101	full_Thickness || id:enigma3-global-full-th	TRUE		MedicineITLab		13	60062838	30873	full_Thickness	full_Thickness || ||	ebi-cfmet338-GCST90026328	13	59488704	0.0791	4.46e-08	291	X-24431 levels || id:ebi-cfmet338-GCST90026328	TRUE	reported	MedicineITLab	2	TRUE			0.0938282	291	4.98048e-05	30873	TRUE	1.72631e-07		0.0119493	29.9241
rs117878210	A	G	A	G	-0.4327	0.00074	0.033	0.02891	FALSE	FALSE	FALSE	GWAS_CP_all	0.00867	0.932	outcome	TRUE	reported	textfile							ebi-cfmet338-GCST90026328	13	59488704	0.0791	4.46e-08	291	X-24431 levels || id:ebi-cfmet338-GCST90026328	TRUE	reported	MedicineITLab	2	TRUE			0.0938282	291			TRUE		FALSE	0.0119493	29.9241
rs117878210	A	G	A	G	-0.4327	0.018753	0.033	0.0263908	FALSE	FALSE	FALSE	ukb-r2-20016_irnt	0.013112	0.152658	Fluid intelligence score || id:ukb-r2-20016_irnt	TRUE		MedicineITLab		13	60062838	117131	Fluid intelligence score	Fluid intelligence score || ||	ebi-cfmet338-GCST90026328	13	59488704	0.0791	4.46e-08	291	X-24431 levels || id:ebi-cfmet338-GCST90026328	TRUE	reported	MedicineITLab	2	TRUE			0.0938282	291	1.74635e-05	117131	TRUE	1.20132e-07		0.0119493	29.9241
rs117878210	A	G	A	G	-0.4327	0.00131734	0.033	0.0263936	FALSE	FALSE	FALSE	ukb-r2-20018	0.00664437	0.842838	Prospective memory result || id:ukb-r2-20018	TRUE		MedicineITLab		13	60062838	119729	Prospective memory result	Prospective memory result || ||	ebi-cfmet338-GCST90026328	13	59488704	0.0791	4.46e-08	291	X-24431 levels || id:ebi-cfmet338-GCST90026328	TRUE	reported	MedicineITLab	2	TRUE			0.0938282	291	3.28319e-07	119729	TRUE	8.57661e-08		0.0119493	29.9241
rs115078876	A	G	A	G	-0.7582	0.00194581	0.0058	0.010851	FALSE	FALSE	FALSE	ebi-hbm83-GCST90085843	0.0103522	0.850908	Left parahippocampal volume (UKB data field 26803) || id:ebi-hbm83-GCST90085843	TRUE		MedicineITLab		5	141553371	36778	Left parahippocampal volume (UKB data field 26803)	Left parahippocampal volume (UKB data field 26803) || ||	ebi-cfmet338-GCST90026162	5	142173806	0.1386	4.515e-08	291	Gamma-glutamyl-alpha-lysine levels || id:ebi-cfmet338-GCST90026162	TRUE	reported	MedicineITLab	2	TRUE			0.0938322	291	9.60657e-07	36778	TRUE	9.64105e-08		0.00662978	29.9255
rs115078876	A	G	A	G	-0.7582	-0.00278106	0.0058	0.010851	FALSE	FALSE	FALSE	ebi-hbm83-GCST90085884	0.00841798	0.741119	Right parahippocampal volume (UKB data field 26904) || id:ebi-hbm83-GCST90085884	TRUE		MedicineITLab		5	141553371	36778	Right parahippocampal volume (UKB data field 26904)	Right parahippocampal volume (UKB data field 26904) || ||	ebi-cfmet338-GCST90026162	5	142173806	0.1386	4.515e-08	291	Gamma-glutamyl-alpha-lysine levels || id:ebi-cfmet338-GCST90026162	TRUE	reported	MedicineITLab	2	TRUE			0.0938322	291	2.96782e-06	36778	TRUE	1.03307e-07		0.00662978	29.9255
rs115078876	A	G	A	G	-0.7582	-0.0002	0.0058	0.0105	FALSE	FALSE	FALSE	enigma3-global-full-th	0.0051	0.962	full_Thickness || id:enigma3-global-full-th	TRUE		MedicineITLab		5	141553371	20330	full_Thickness	full_Thickness || ||	ebi-cfmet338-GCST90026162	5	142173806	0.1386	4.515e-08	291	Gamma-glutamyl-alpha-lysine levels || id:ebi-cfmet338-GCST90026162	TRUE	reported	MedicineITLab	2	TRUE			0.0938322	291	7.56528e-08	20330	TRUE	9.89968e-08		0.00662978	29.9255
rs115078876	A	G	A	G	-0.7582	0.01018	0.0058	0.01531	FALSE	FALSE	FALSE	GWAS_CP_all	0.01408	0.47	outcome	TRUE	reported	textfile							ebi-cfmet338-GCST90026162	5	142173806	0.1386	4.515e-08	291	Gamma-glutamyl-alpha-lysine levels || id:ebi-cfmet338-GCST90026162	TRUE	reported	MedicineITLab	2	TRUE			0.0938322	291			TRUE		FALSE	0.00662978	29.9255
rs115078876	A	G	A	G	-0.7582	0.00255517	0.0058	0.0104515	FALSE	FALSE	FALSE	ukb-r2-20016_irnt	0.0208596	0.902508	Fluid intelligence score || id:ukb-r2-20016_irnt	TRUE		MedicineITLab		5	141553371	117131	Fluid intelligence score	Fluid intelligence score || ||	ebi-cfmet338-GCST90026162	5	142173806	0.1386	4.515e-08	291	Gamma-glutamyl-alpha-lysine levels || id:ebi-cfmet338-GCST90026162	TRUE	reported	MedicineITLab	2	TRUE			0.0938322	291	1.28104e-07	117131	TRUE	8.40637e-08		0.00662978	29.9255
rs115078876	A	G	A	G	-0.7582	0.000477613	0.0058	0.0104542	FALSE	FALSE	FALSE	ukb-r2-20018	0.0105698	0.963959	Prospective memory result || id:ukb-r2-20018	TRUE		MedicineITLab		5	141553371	119729	Prospective memory result	Prospective memory result || ||	ebi-cfmet338-GCST90026162	5	142173806	0.1386	4.515e-08	291	Gamma-glutamyl-alpha-lysine levels || id:ebi-cfmet338-GCST90026162	TRUE	reported	MedicineITLab	2	TRUE			0.0938322	291	1.7054e-08	119729	TRUE	8.22247e-08		0.00662978	29.9255
rs151310022	A	G	A	G	0.3709	0.0135267	0.0102	0.011762	FALSE	FALSE	FALSE	ebi-hbm83-GCST90085843	0.00983675	0.169094	Left parahippocampal volume (UKB data field 26803) || id:ebi-hbm83-GCST90085843	TRUE		MedicineITLab		12	73237609	36778	Left parahippocampal volume (UKB data field 26803)	Left parahippocampal volume (UKB data field 26803) || ||	ebi-cfmet338-GCST90026060	12	72843829	0.0678	4.444e-08	291	1-stearoyl-2-arachidonoyl-gpc (18:0/20:4) levels || id:ebi-cfmet338-GCST90026060	TRUE	reported	MedicineITLab	2	TRUE			0.0938348	291	5.14154e-05	36778	TRUE	1.70619e-07		0.00277774	29.9264
rs151310022	A	G	A	G	0.3709	-0.00329279	0.0102	0.011762	FALSE	FALSE	FALSE	ebi-hbm83-GCST90085884	0.00787868	0.675993	Right parahippocampal volume (UKB data field 26904) || id:ebi-hbm83-GCST90085884	TRUE		MedicineITLab		12	73237609	36778	Right parahippocampal volume (UKB data field 26904)	Right parahippocampal volume (UKB data field 26904) || ||	ebi-cfmet338-GCST90026060	12	72843829	0.0678	4.444e-08	291	1-stearoyl-2-arachidonoyl-gpc (18:0/20:4) levels || id:ebi-cfmet338-GCST90026060	TRUE	reported	MedicineITLab	2	TRUE			0.0938348	291	4.74957e-06	36778	TRUE	1.07735e-07		0.00277774	29.9264
rs151310022	A	G	A	G	0.3709	0.0603972	0.0102	0.0116	FALSE	FALSE	FALSE	enigma3-global-full-sa	0.0415131	0.1457	full_SurfArea || id:enigma3-global-full-sa	TRUE		MedicineITLab		12	73237609	25305	full_SurfArea	full_SurfArea || ||	ebi-cfmet338-GCST90026060	12	72843829	0.0678	4.444e-08	291	1-stearoyl-2-arachidonoyl-gpc (18:0/20:4) levels || id:ebi-cfmet338-GCST90026060	TRUE	reported	MedicineITLab	2	TRUE			0.0938348	291	8.36476e-05	25305	TRUE	2.14548e-07		0.00277774	29.9264
rs151310022	A	G	A	G	0.3709	-0.0001	0.0102	0.0117	FALSE	FALSE	FALSE	enigma3-global-full-th	0.0041	0.9827	full_Thickness || id:enigma3-global-full-th	TRUE		MedicineITLab		12	73237609	26001	full_Thickness	full_Thickness || ||	ebi-cfmet338-GCST90026060	12	72843829	0.0678	4.444e-08	291	1-stearoyl-2-arachidonoyl-gpc (18:0/20:4) levels || id:ebi-cfmet338-GCST90026060	TRUE	reported	MedicineITLab	2	TRUE			0.0938348	291	2.2881e-08	26001	TRUE	9.35323e-08		0.00277774	29.9264
rs151310022	A	G	A	G	0.3709	-0.00969	0.0102	0.01531	FALSE	FALSE	FALSE	GWAS_CP_all	0.01363	0.477	outcome	TRUE	reported	textfile							ebi-cfmet338-GCST90026060	12	72843829	0.0678	4.444e-08	291	1-stearoyl-2-arachidonoyl-gpc (18:0/20:4) levels || id:ebi-cfmet338-GCST90026060	TRUE	reported	MedicineITLab	2	TRUE			0.0938348	291			TRUE		FALSE	0.00277774	29.9264
rs151310022	A	G	A	G	0.3709	-0.0176706	0.0102	0.0114191	FALSE	FALSE	FALSE	ukb-r2-20016_irnt	0.0195715	0.366594	Fluid intelligence score || id:ukb-r2-20016_irnt	TRUE		MedicineITLab		12	73237609	117131	Fluid intelligence score	Fluid intelligence score || ||	ebi-cfmet338-GCST90026060	12	72843829	0.0678	4.444e-08	291	1-stearoyl-2-arachidonoyl-gpc (18:0/20:4) levels || id:ebi-cfmet338-GCST90026060	TRUE	reported	MedicineITLab	2	TRUE			0.0938348	291	6.95964e-06	117131	TRUE	1.03989e-07		0.00277774	29.9264
rs151310022	A	G	A	G	0.3709	-0.0118933	0.0102	0.0114294	FALSE	FALSE	FALSE	ukb-r2-20018	0.00991813	0.230474	Prospective memory result || id:ukb-r2-20018	TRUE		MedicineITLab		12	73237609	119729	Prospective memory result	Prospective memory result || ||	ebi-cfmet338-GCST90026060	12	72843829	0.0678	4.444e-08	291	1-stearoyl-2-arachidonoyl-gpc (18:0/20:4) levels || id:ebi-cfmet338-GCST90026060	TRUE	reported	MedicineITLab	2	TRUE			0.0938348	291	1.20101e-05	119729	TRUE	1.12224e-07		0.00277774	29.9264
rs116093329	T	G	T	G	0.3627	-0.00385537	0.0091	0.013529	FALSE	FALSE	FALSE	ebi-hbm83-GCST90085843	0.00755993	0.610069	Left parahippocampal volume (UKB data field 26803) || id:ebi-hbm83-GCST90085843	TRUE		MedicineITLab		5	160530841	36778	Left parahippocampal volume (UKB data field 26803)	Left parahippocampal volume (UKB data field 26803) || ||	ebi-cfmet338-GCST90026052	5	161103834	0.0663	4.572e-08	291	1-palmitoyl-2-arachidonoyl-gpc (16:0/20:4n6) levels || id:ebi-cfmet338-GCST90026052	TRUE	reported	MedicineITLab	2	TRUE			0.0938375	291	7.07178e-06	36778	TRUE	1.12588e-07		0.00237245	29.9273
rs116093329	T	G	T	G	0.3627	-0.00602274	0.0091	0.013529	FALSE	FALSE	FALSE	ebi-hbm83-GCST90085884	0.00747039	0.420119	Right parahippocampal volume (UKB data field 26904) || id:ebi-hbm83-GCST90085884	TRUE		MedicineITLab		5	160530841	36778	Right parahippocampal volume (UKB data field 26904)	Right parahippocampal volume (UKB data field 26904) || ||	ebi-cfmet338-GCST90026052	5	161103834	0.0663	4.572e-08	291	1-palmitoyl-2-arachidonoyl-gpc (16:0/20:4n6) levels || id:ebi-cfmet338-GCST90026052	TRUE	reported	MedicineITLab	2	TRUE			0.0938375	291	1.76738e-05	36778	TRUE	1.29873e-07		0.00237245	29.9273
rs116093329	T	G	T	G	0.3627	-0.0520565	0.0091	0.012	FALSE	FALSE	FALSE	enigma3-global-full-sa	0.0382362	0.1734	full_SurfArea || id:enigma3-global-full-sa	TRUE		MedicineITLab		5	160530841	28846	full_SurfArea	full_SurfArea || ||	ebi-cfmet338-GCST90026052	5	161103834	0.0663	4.572e-08	291	1-palmitoyl-2-arachidonoyl-gpc (16:0/20:4n6) levels || id:ebi-cfmet338-GCST90026052	TRUE	reported	MedicineITLab	2	TRUE			0.0938375	291	6.42567e-05	28846	TRUE	1.89841e-07		0.00237245	29.9273
rs116093329	T	G	T	G	0.3627	0.0021	0.0091	0.0119	FALSE	FALSE	FALSE	enigma3-global-full-th	0.0038	0.5892	full_Thickness || id:enigma3-global-full-th	TRUE		MedicineITLab		5	160530841	29542	full_Thickness	full_Thickness || ||	ebi-cfmet338-GCST90026052	5	161103834	0.0663	4.572e-08	291	1-palmitoyl-2-arachidonoyl-gpc (16:0/20:4n6) levels || id:ebi-cfmet338-GCST90026052	TRUE	reported	MedicineITLab	2	TRUE			0.0938375	291	1.03385e-05	29542	TRUE	1.21846e-07		0.00237245	29.9273
rs116093329	T	G	T	G	0.3627	0.01732	0.0091	0.0119	FALSE	FALSE	FALSE	GWAS_CP_all	0.01283	0.177	outcome	TRUE	reported	textfile							ebi-cfmet338-GCST90026052	5	161103834	0.0663	4.572e-08	291	1-palmitoyl-2-arachidonoyl-gpc (16:0/20:4n6) levels || id:ebi-cfmet338-GCST90026052	TRUE	reported	MedicineITLab	2	TRUE			0.0938375	291			TRUE		FALSE	0.00237245	29.9273
rs116093329	T	G	T	G	0.3627	0.0347726	0.0091	0.0137344	FALSE	FALSE	FALSE	ukb-r2-20016_irnt	0.0176729	0.0491206	Fluid intelligence score || id:ukb-r2-20016_irnt	TRUE		MedicineITLab		5	160530841	117131	Fluid intelligence score	Fluid intelligence score || ||	ebi-cfmet338-GCST90026052	5	161103834	0.0663	4.572e-08	291	1-palmitoyl-2-arachidonoyl-gpc (16:0/20:4n6) levels || id:ebi-cfmet338-GCST90026052	TRUE	reported	MedicineITLab	2	TRUE			0.0938375	291	3.30506e-05	117131	TRUE	1.38698e-07		0.00237245	29.9273
rs116093329	T	G	T	G	0.3627	0.00234388	0.0091	0.0137441	FALSE	FALSE	FALSE	ukb-r2-20018	0.00894816	0.793369	Prospective memory result || id:ukb-r2-20018	TRUE		MedicineITLab		5	160530841	119729	Prospective memory result	Prospective memory result || ||	ebi-cfmet338-GCST90026052	5	161103834	0.0663	4.572e-08	291	1-palmitoyl-2-arachidonoyl-gpc (16:0/20:4n6) levels || id:ebi-cfmet338-GCST90026052	TRUE	reported	MedicineITLab	2	TRUE			0.0938375	291	5.73074e-07	119729	TRUE	8.71219e-08		0.00237245	29.9273
rs149524367	T	G	T	G	0.2347	0.00128933	0.0154	0.016559	FALSE	FALSE	FALSE	ebi-hbm83-GCST90085843	0.0142613	0.927963	Left parahippocampal volume (UKB data field 26803) || id:ebi-hbm83-GCST90085843	TRUE		MedicineITLab		8	84814170	36778	Left parahippocampal volume (UKB data field 26803)	Left parahippocampal volume (UKB data field 26803) || ||	ebi-cfmet338-GCST90026063	8	83901935	0.0429	4.585e-08	291	1-stearoyl-2-oleoyl-gpc (18:0/18:1) levels || id:ebi-cfmet338-GCST90026063	TRUE	reported	MedicineITLab	2	TRUE			0.093846	291	2.22252e-07	36778	TRUE	9.1733e-08		0.00167046	29.9303
rs149524367	T	G	T	G	0.2347	0.0516745	0.0154	0.016559	FALSE	FALSE	FALSE	ebi-hbm83-GCST90085884	0.0232005	0.0259275	Right parahippocampal volume (UKB data field 26904) || id:ebi-hbm83-GCST90085884	TRUE		MedicineITLab		8	84814170	36778	Right parahippocampal volume (UKB data field 26904)	Right parahippocampal volume (UKB data field 26904) || ||	ebi-cfmet338-GCST90026063	8	83901935	0.0429	4.585e-08	291	1-stearoyl-2-oleoyl-gpc (18:0/18:1) levels || id:ebi-cfmet338-GCST90026063	TRUE	reported	MedicineITLab	2	TRUE			0.093846	291	0.000134876	36778	TRUE	2.5496e-07		0.00167046	29.9303
rs149524367	T	G	T	G	0.2347	0.0385244	0.0154	0.0166	FALSE	FALSE	FALSE	enigma3-global-full-sa	0.0316406	0.2234	full_SurfArea || id:enigma3-global-full-sa	TRUE		MedicineITLab		8	84814170	30595	full_SurfArea	full_SurfArea || ||	ebi-cfmet338-GCST90026063	8	83901935	0.0429	4.585e-08	291	1-stearoyl-2-oleoyl-gpc (18:0/18:1) levels || id:ebi-cfmet338-GCST90026063	TRUE	reported	MedicineITLab	2	TRUE			0.093846	291	4.84551e-05	30595	TRUE	1.70823e-07		0.00167046	29.9303
rs149524367	T	G	T	G	0.2347	0.0016	0.0154	0.0165	FALSE	FALSE	FALSE	enigma3-global-full-th	0.0034	0.6356	full_Thickness || id:enigma3-global-full-th	TRUE		MedicineITLab		8	84814170	31291	full_Thickness	full_Thickness || ||	ebi-cfmet338-GCST90026063	8	83901935	0.0429	4.585e-08	291	1-stearoyl-2-oleoyl-gpc (18:0/18:1) levels || id:ebi-cfmet338-GCST90026063	TRUE	reported	MedicineITLab	2	TRUE			0.093846	291	7.07762e-06	31291	TRUE	1.14687e-07		0.00167046	29.9303
rs149524367	T	G	T	G	0.2347	-0.01132	0.0154	0.01361	FALSE	FALSE	FALSE	GWAS_CP_all	0.0112	0.312	outcome	TRUE	reported	textfile							ebi-cfmet338-GCST90026063	8	83901935	0.0429	4.585e-08	291	1-stearoyl-2-oleoyl-gpc (18:0/18:1) levels || id:ebi-cfmet338-GCST90026063	TRUE	reported	MedicineITLab	2	TRUE			0.093846	291			TRUE		FALSE	0.00167046	29.9303
rs149524367	T	G	T	G	0.2347	-0.0173317	0.0154	0.016929	FALSE	FALSE	FALSE	ukb-r2-20016_irnt	0.0161362	0.282785	Fluid intelligence score || id:ukb-r2-20016_irnt	TRUE		MedicineITLab		8	84814170	117131	Fluid intelligence score	Fluid intelligence score || ||	ebi-cfmet338-GCST90026063	8	83901935	0.0429	4.585e-08	291	1-stearoyl-2-oleoyl-gpc (18:0/18:1) levels || id:ebi-cfmet338-GCST90026063	TRUE	reported	MedicineITLab	2	TRUE			0.093846	291	9.84943e-06	117131	TRUE	1.08742e-07		0.00167046	29.9303
rs149524367	T	G	T	G	0.2347	0.0115994	0.0154	0.016949	FALSE	FALSE	FALSE	ukb-r2-20018	0.00817418	0.155893	Prospective memory result || id:ukb-r2-20018	TRUE		MedicineITLab		8	84814170	119729	Prospective memory result	Prospective memory result || ||	ebi-cfmet338-GCST90026063	8	83901935	0.0429	4.585e-08	291	1-stearoyl-2-oleoyl-gpc (18:0/18:1) levels || id:ebi-cfmet338-GCST90026063	TRUE	reported	MedicineITLab	2	TRUE			0.093846	291	1.68183e-05	119729	TRUE	1.18822e-07		0.00167046	29.9303
rs140492209	A	G	A	G	0.5449	0.00713078	0.0155	0.019898	FALSE	FALSE	FALSE	ebi-hbm83-GCST90085843	0.00770647	0.354811	Left parahippocampal volume (UKB data field 26803) || id:ebi-hbm83-GCST90085843	TRUE		MedicineITLab		1	248221342	36778	Left parahippocampal volume (UKB data field 26803)	Left parahippocampal volume (UKB data field 26803) || ||	ebi-cfmet338-GCST90026178	1	248058040	0.0996	4.54e-08	291	Hippurate levels || id:ebi-cfmet338-GCST90026178	TRUE	reported	MedicineITLab	2	TRUE			0.0938467	291	2.32803e-05	36778	TRUE	1.37313e-07		0.00906173	29.9306
rs140492209	A	G	A	G	0.5449	0.00463382	0.0155	0.019898	FALSE	FALSE	FALSE	ebi-hbm83-GCST90085884	0.00738825	0.530536	Right parahippocampal volume (UKB data field 26904) || id:ebi-hbm83-GCST90085884	TRUE		MedicineITLab		1	248221342	36778	Right parahippocampal volume (UKB data field 26904)	Right parahippocampal volume (UKB data field 26904) || ||	ebi-cfmet338-GCST90026178	1	248058040	0.0996	4.54e-08	291	Hippurate levels || id:ebi-cfmet338-GCST90026178	TRUE	reported	MedicineITLab	2	TRUE			0.0938467	291	1.06961e-05	36778	TRUE	1.18961e-07		0.00906173	29.9306
rs140492209	A	G	A	G	0.5449	0.00442	0.0155	0.02381	FALSE	FALSE	FALSE	GWAS_CP_all	0.0101	0.661	outcome	TRUE	reported	textfile							ebi-cfmet338-GCST90026178	1	248058040	0.0996	4.54e-08	291	Hippurate levels || id:ebi-cfmet338-GCST90026178	TRUE	reported	MedicineITLab	2	TRUE			0.0938467	291			TRUE		FALSE	0.00906173	29.9306
rs140492209	A	G	A	G	0.5449	-0.0271291	0.0155	0.0193652	FALSE	FALSE	FALSE	ukb-r2-20016_irnt	0.0151442	0.0732345	Fluid intelligence score || id:ukb-r2-20016_irnt	TRUE		MedicineITLab		1	248221342	117131	Fluid intelligence score	Fluid intelligence score || ||	ebi-cfmet338-GCST90026178	1	248058040	0.0996	4.54e-08	291	Hippurate levels || id:ebi-cfmet338-GCST90026178	TRUE	reported	MedicineITLab	2	TRUE			0.0938467	291	2.73969e-05	117131	TRUE	1.32055e-07		0.00906173	29.9306
rs140492209	A	G	A	G	0.5449	0.0106734	0.0155	0.0193406	FALSE	FALSE	FALSE	ukb-r2-20018	0.00767715	0.164446	Prospective memory result || id:ukb-r2-20018	TRUE		MedicineITLab		1	248221342	119729	Prospective memory result	Prospective memory result || ||	ebi-cfmet338-GCST90026178	1	248058040	0.0996	4.54e-08	291	Hippurate levels || id:ebi-cfmet338-GCST90026178	TRUE	reported	MedicineITLab	2	TRUE			0.0938467	291	1.61438e-05	119729	TRUE	1.17897e-07		0.00906173	29.9306
rs117214356	A	C	A	C	0.5701	0.020733	0.0102	0.020991	FALSE	FALSE	FALSE	ebi-hbm83-GCST90085843	0.0124793	0.096634	Left parahippocampal volume (UKB data field 26803) || id:ebi-hbm83-GCST90085843	TRUE		MedicineITLab		13	94613613	36778	Left parahippocampal volume (UKB data field 26803)	Left parahippocampal volume (UKB data field 26803) || ||	ebi-cfmet338-GCST90026231	13	93961360	0.1042	4.477e-08	291	N1-methyl-2-pyridone-5-carboxamide levels || id:ebi-cfmet338-GCST90026231	TRUE	reported	MedicineITLab	2	TRUE			0.0938568	291	7.50495e-05	36778	TRUE	1.94802e-07		0.00656266	29.9341
rs117214356	A	C	A	C	0.5701	0.0100599	0.0102	0.020991	FALSE	FALSE	FALSE	ebi-hbm83-GCST90085884	0.00860468	0.242357	Right parahippocampal volume (UKB data field 26904) || id:ebi-hbm83-GCST90085884	TRUE		MedicineITLab		13	94613613	36778	Right parahippocampal volume (UKB data field 26904)	Right parahippocampal volume (UKB data field 26904) || ||	ebi-cfmet338-GCST90026231	13	93961360	0.1042	4.477e-08	291	N1-methyl-2-pyridone-5-carboxamide levels || id:ebi-cfmet338-GCST90026231	TRUE	reported	MedicineITLab	2	TRUE			0.0938568	291	3.71651e-05	36778	TRUE	1.54074e-07		0.00656266	29.9341
rs117214356	A	C	A	C	0.5701	0.00249	0.0102	0.01531	FALSE	FALSE	FALSE	GWAS_CP_all	0.01	0.803	outcome	TRUE	reported	textfile							ebi-cfmet338-GCST90026231	13	93961360	0.1042	4.477e-08	291	N1-methyl-2-pyridone-5-carboxamide levels || id:ebi-cfmet338-GCST90026231	TRUE	reported	MedicineITLab	2	TRUE			0.0938568	291			TRUE		FALSE	0.00656266	29.9341
rs117214356	A	C	A	C	0.5701	-0.00606738	0.0102	0.0207844	FALSE	FALSE	FALSE	ukb-r2-20016_irnt	0.0143614	0.672678	Fluid intelligence score || id:ukb-r2-20016_irnt	TRUE		MedicineITLab		13	94613613	117131	Fluid intelligence score	Fluid intelligence score || ||	ebi-cfmet338-GCST90026231	13	93961360	0.1042	4.477e-08	291	N1-methyl-2-pyridone-5-carboxamide levels || id:ebi-cfmet338-GCST90026231	TRUE	reported	MedicineITLab	2	TRUE			0.0938568	291	1.52386e-06	117131	TRUE	9.08798e-08		0.00656266	29.9341
rs117214356	A	C	A	C	0.5701	-0.00410753	0.0102	0.0207928	FALSE	FALSE	FALSE	ukb-r2-20018	0.00727546	0.572365	Prospective memory result || id:ukb-r2-20018	TRUE		MedicineITLab		13	94613613	119729	Prospective memory result	Prospective memory result || ||	ebi-cfmet338-GCST90026231	13	93961360	0.1042	4.477e-08	291	N1-methyl-2-pyridone-5-carboxamide levels || id:ebi-cfmet338-GCST90026231	TRUE	reported	MedicineITLab	2	TRUE			0.0938568	291	2.66224e-06	119729	TRUE	9.42447e-08		0.00656266	29.9341
rs138793109	T	C	T	C	0.435	0.01153	0.0092	0.0102	FALSE	FALSE	FALSE	GWAS_CP_all	0.01733	0.506	outcome	TRUE	reported	textfile							ebi-cfmet338-GCST90026060	16	622919	0.0795	4.4e-08	291	1-stearoyl-2-arachidonoyl-gpc (18:0/20:4) levels || id:ebi-cfmet338-GCST90026060	TRUE	reported	MedicineITLab	2	TRUE			0.093872	291			TRUE		FALSE	0.00344971	29.9395
rs138793109	T	C	T	C	0.435	0.0401943	0.0092	0.0062888	FALSE	FALSE	FALSE	ukb-r2-20016_irnt	0.0268799	0.134831	Fluid intelligence score || id:ukb-r2-20016_irnt	TRUE		MedicineITLab		16	672919	117131	Fluid intelligence score	Fluid intelligence score || ||	ebi-cfmet338-GCST90026060	16	622919	0.0795	4.4e-08	291	1-stearoyl-2-arachidonoyl-gpc (18:0/20:4) levels || id:ebi-cfmet338-GCST90026060	TRUE	reported	MedicineITLab	2	TRUE			0.093872	291	1.90898e-05	117131	TRUE	1.2138e-07		0.00344971	29.9395
rs138793109	T	C	T	C	0.435	0.0263964	0.0092	0.00625632	FALSE	FALSE	FALSE	ukb-r2-20018	0.0136575	0.0532713	Prospective memory result || id:ukb-r2-20018	TRUE		MedicineITLab		16	672919	119729	Prospective memory result	Prospective memory result || ||	ebi-cfmet338-GCST90026060	16	622919	0.0795	4.4e-08	291	1-stearoyl-2-arachidonoyl-gpc (18:0/20:4) levels || id:ebi-cfmet338-GCST90026060	TRUE	reported	MedicineITLab	2	TRUE			0.093872	291	3.1199e-05	119729	TRUE	1.35736e-07		0.00344971	29.9395
rs129365	C	A	C	A	-0.3967	0.00430443	0.9931	0.985304	FALSE	FALSE	FALSE	ebi-hbm83-GCST90085843	0.00743279	0.562512	Left parahippocampal volume (UKB data field 26803) || id:ebi-hbm83-GCST90085843	TRUE		MedicineITLab		22	37562254	36778	Left parahippocampal volume (UKB data field 26803)	Left parahippocampal volume (UKB data field 26803) || ||	ebi-cfmet338-GCST90026060	22	37166214	0.0725	4.508e-08	291	1-stearoyl-2-arachidonoyl-gpc (18:0/20:4) levels || id:ebi-cfmet338-GCST90026060	TRUE	reported	MedicineITLab	2	TRUE			0.0938728	291	9.11925e-06	36778	TRUE	1.15727e-07		0.00215673	29.9398
rs129365	C	A	C	A	-0.3967	-0.0063979	0.9931	0.985304	FALSE	FALSE	FALSE	ebi-hbm83-GCST90085884	0.00753905	0.396085	Right parahippocampal volume (UKB data field 26904) || id:ebi-hbm83-GCST90085884	TRUE		MedicineITLab		22	37562254	36778	Right parahippocampal volume (UKB data field 26904)	Right parahippocampal volume (UKB data field 26904) || ||	ebi-cfmet338-GCST90026060	22	37166214	0.0725	4.508e-08	291	1-stearoyl-2-arachidonoyl-gpc (18:0/20:4) levels || id:ebi-cfmet338-GCST90026060	TRUE	reported	MedicineITLab	2	TRUE			0.0938728	291	1.95825e-05	36778	TRUE	1.31775e-07		0.00215673	29.9398
rs129365	C	A	C	A	-0.3967	0.0104828	0.9931	0.9855	FALSE	FALSE	FALSE	enigma3-global-full-sa	0.0371184	0.7776	full_SurfArea || id:enigma3-global-full-sa	TRUE		MedicineITLab		22	37562254	25398	full_SurfArea	full_SurfArea || ||	ebi-cfmet338-GCST90026060	22	37166214	0.0725	4.508e-08	291	1-stearoyl-2-arachidonoyl-gpc (18:0/20:4) levels || id:ebi-cfmet338-GCST90026060	TRUE	reported	MedicineITLab	2	TRUE			0.0938728	291	3.14057e-06	25398	TRUE	1.08447e-07		0.00215673	29.9398
rs129365	C	A	C	A	-0.3967	-0.0021	0.9931	0.9856	FALSE	FALSE	FALSE	enigma3-global-full-th	0.0038	0.5803	full_Thickness || id:enigma3-global-full-th	TRUE		MedicineITLab		22	37562254	26094	full_Thickness	full_Thickness || ||	ebi-cfmet338-GCST90026060	22	37166214	0.0725	4.508e-08	291	1-stearoyl-2-arachidonoyl-gpc (18:0/20:4) levels || id:ebi-cfmet338-GCST90026060	TRUE	reported	MedicineITLab	2	TRUE			0.0938728	291	1.17047e-05	26094	TRUE	1.25752e-07		0.00215673	29.9398
rs129365	C	A	C	A	-0.3967	0.01572	0.9931	0.97449	FALSE	FALSE	FALSE	GWAS_CP_all	0.01165	0.177	outcome	TRUE	reported	textfile							ebi-cfmet338-GCST90026060	22	37166214	0.0725	4.508e-08	291	1-stearoyl-2-arachidonoyl-gpc (18:0/20:4) levels || id:ebi-cfmet338-GCST90026060	TRUE	reported	MedicineITLab	2	TRUE			0.0938728	291			TRUE		FALSE	0.00215673	29.9398
rs129365	C	A	C	A	-0.3967	0.0259521	0.9931	0.985	FALSE	FALSE	FALSE	ukb-r2-20016_irnt	0.0168337	0.123155	Fluid intelligence score || id:ukb-r2-20016_irnt	TRUE		MedicineITLab		22	37562254	117131	Fluid intelligence score	Fluid intelligence score || ||	ebi-cfmet338-GCST90026060	22	37166214	0.0725	4.508e-08	291	1-stearoyl-2-arachidonoyl-gpc (18:0/20:4) levels || id:ebi-cfmet338-GCST90026060	TRUE	reported	MedicineITLab	2	TRUE			0.0938728	291	2.02914e-05	117131	TRUE	1.22896e-07		0.00215673	29.9398
rs129365	C	A	C	A	-0.3967	-0.0082223	0.9931	0.985033	FALSE	FALSE	FALSE	ukb-r2-20018	0.00853786	0.33553	Prospective memory result || id:ukb-r2-20018	TRUE		MedicineITLab		22	37562254	119729	Prospective memory result	Prospective memory result || ||	ebi-cfmet338-GCST90026060	22	37166214	0.0725	4.508e-08	291	1-stearoyl-2-arachidonoyl-gpc (18:0/20:4) levels || id:ebi-cfmet338-GCST90026060	TRUE	reported	MedicineITLab	2	TRUE			0.0938728	291	7.74628e-06	119729	TRUE	1.04653e-07		0.00215673	29.9398
rs145209843	A	G	A	G	0.4591	0.0110549	0.0087	0.012515	FALSE	FALSE	FALSE	ebi-hbm83-GCST90085843	0.00894919	0.216722	Left parahippocampal volume (UKB data field 26803) || id:ebi-hbm83-GCST90085843	TRUE		MedicineITLab		17	63362389	36778	Left parahippocampal volume (UKB data field 26803)	Left parahippocampal volume (UKB data field 26803) || ||	ebi-cfmet338-GCST90026062	17	65366271	0.0839	4.491e-08	291	1-stearoyl-2-linoleoyl-gpc (18:0/18:2) levels || id:ebi-cfmet338-GCST90026062	TRUE	reported	MedicineITLab	2	TRUE			0.0938811	291	4.14913e-05	36778	TRUE	1.5839e-07		0.00363554	29.9427
rs145209843	A	G	A	G	0.4591	0.0031577	0.0087	0.012515	FALSE	FALSE	FALSE	ebi-hbm83-GCST90085884	0.00799244	0.692779	Right parahippocampal volume (UKB data field 26904) || id:ebi-hbm83-GCST90085884	TRUE		MedicineITLab		17	63362389	36778	Right parahippocampal volume (UKB data field 26904)	Right parahippocampal volume (UKB data field 26904) || ||	ebi-cfmet338-GCST90026062	17	65366271	0.0839	4.491e-08	291	1-stearoyl-2-linoleoyl-gpc (18:0/18:2) levels || id:ebi-cfmet338-GCST90026062	TRUE	reported	MedicineITLab	2	TRUE			0.0938811	291	4.24442e-06	36778	TRUE	1.05728e-07		0.00363554	29.9427
rs145209843	A	G	A	G	0.4591	-0.00447516	0.0087	0.0135	FALSE	FALSE	FALSE	enigma3-global-full-sa	0.0388458	0.9083	full_SurfArea || id:enigma3-global-full-sa	TRUE		MedicineITLab		17	63362389	24882	full_SurfArea	full_SurfArea || ||	ebi-cfmet338-GCST90026062	17	65366271	0.0839	4.491e-08	291	1-stearoyl-2-linoleoyl-gpc (18:0/18:2) levels || id:ebi-cfmet338-GCST90026062	TRUE	reported	MedicineITLab	2	TRUE			0.0938811	291	5.3343e-07	24882	TRUE	9.86563e-08		0.00363554	29.9427
rs145209843	A	G	A	G	0.4591	0.0039	0.0087	0.0135	FALSE	FALSE	FALSE	enigma3-global-full-th	0.0042	0.3457	full_Thickness || id:enigma3-global-full-th	TRUE		MedicineITLab		17	63362389	25578	full_Thickness	full_Thickness || ||	ebi-cfmet338-GCST90026062	17	65366271	0.0839	4.491e-08	291	1-stearoyl-2-linoleoyl-gpc (18:0/18:2) levels || id:ebi-cfmet338-GCST90026062	TRUE	reported	MedicineITLab	2	TRUE			0.0938811	291	3.37119e-05	25578	TRUE	1.56833e-07		0.00363554	29.9427
rs145209843	A	G	A	G	0.4591	-0.00262	0.0087	0.01531	FALSE	FALSE	FALSE	GWAS_CP_all	0.01234	0.832	outcome	TRUE	reported	textfile							ebi-cfmet338-GCST90026062	17	65366271	0.0839	4.491e-08	291	1-stearoyl-2-linoleoyl-gpc (18:0/18:2) levels || id:ebi-cfmet338-GCST90026062	TRUE	reported	MedicineITLab	2	TRUE			0.0938811	291			TRUE		FALSE	0.00363554	29.9427
rs145209843	A	G	A	G	0.4591	-0.0154367	0.0087	0.0128995	FALSE	FALSE	FALSE	ukb-r2-20016_irnt	0.018596	0.406479	Fluid intelligence score || id:ukb-r2-20016_irnt	TRUE		MedicineITLab		17	63362389	117131	Fluid intelligence score	Fluid intelligence score || ||	ebi-cfmet338-GCST90026062	17	65366271	0.0839	4.491e-08	291	1-stearoyl-2-linoleoyl-gpc (18:0/18:2) levels || id:ebi-cfmet338-GCST90026062	TRUE	reported	MedicineITLab	2	TRUE			0.0938811	291	5.88305e-06	117131	TRUE	1.0116e-07		0.00363554	29.9427
rs145209843	A	G	A	G	0.4591	0.00900078	0.0087	0.0128389	FALSE	FALSE	FALSE	ukb-r2-20018	0.00944613	0.340666	Prospective memory result || id:ukb-r2-20018	TRUE		MedicineITLab		17	63362389	119729	Prospective memory result	Prospective memory result || ||	ebi-cfmet338-GCST90026062	17	65366271	0.0839	4.491e-08	291	1-stearoyl-2-linoleoyl-gpc (18:0/18:2) levels || id:ebi-cfmet338-GCST90026062	TRUE	reported	MedicineITLab	2	TRUE			0.0938811	291	7.58328e-06	119729	TRUE	1.04221e-07		0.00363554	29.9427
rs60791215	C	G	C	G	0.1078	0.0122046	0.0101	0.008092	FALSE	TRUE	FALSE	ebi-hbm83-GCST90085843	0.00935807	0.192174	Left parahippocampal volume (UKB data field 26803) || id:ebi-hbm83-GCST90085843	TRUE		MedicineITLab		10	23898003	36778	Left parahippocampal volume (UKB data field 26803)	Left parahippocampal volume (UKB data field 26803) || ||	ebi-cfmet338-GCST90026170	10	23609074	0.0197	4.121e-08	291	Glutamine levels || id:ebi-cfmet338-GCST90026170	TRUE	reported	MedicineITLab	2	TRUE			0.0938839	291	4.62476e-05	36778	TRUE	1.63612e-07		0.00023237	29.9437
rs60791215	C	G	C	G	0.1078	0.00720264	0.0101	0.008092	FALSE	TRUE	FALSE	ebi-hbm83-GCST90085884	0.00772478	0.351125	Right parahippocampal volume (UKB data field 26904) || id:ebi-hbm83-GCST90085884	TRUE		MedicineITLab		10	23898003	36778	Right parahippocampal volume (UKB data field 26904)	Right parahippocampal volume (UKB data field 26904) || ||	ebi-cfmet338-GCST90026170	10	23609074	0.0197	4.121e-08	291	Glutamine levels || id:ebi-cfmet338-GCST90026170	TRUE	reported	MedicineITLab	2	TRUE			0.0938839	291	2.36394e-05	36778	TRUE	1.36934e-07		0.00023237	29.9437
rs60791215	C	G	C	G	0.1078	0.0242185	0.0101	0.0158	FALSE	TRUE	FALSE	enigma3-global-full-sa	0.0338531	0.4744	full_SurfArea || id:enigma3-global-full-sa	TRUE		MedicineITLab		10	23898003	28058	full_SurfArea	full_SurfArea || ||	ebi-cfmet338-GCST90026170	10	23609074	0.0197	4.121e-08	291	Glutamine levels || id:ebi-cfmet338-GCST90026170	TRUE	reported	MedicineITLab	2	TRUE			0.0938839	291	1.82417e-05	28058	TRUE	1.34255e-07		0.00023237	29.9437
rs60791215	C	G	C	G	0.1078	0.0075	0.0101	0.0153	FALSE	TRUE	FALSE	enigma3-global-full-th	0.0039	0.0552	full_Thickness || id:enigma3-global-full-th	TRUE		MedicineITLab		10	23898003	28754	full_Thickness	full_Thickness || ||	ebi-cfmet338-GCST90026170	10	23609074	0.0197	4.121e-08	291	Glutamine levels || id:ebi-cfmet338-GCST90026170	TRUE	reported	MedicineITLab	2	TRUE			0.0938839	291	0.000128608	28754	TRUE	2.5471e-07		0.00023237	29.9437
rs60791215	C	G	C	G	0.1078	-0.01298	0.0101	0.008503	FALSE	TRUE	FALSE	GWAS_CP_all	0.01562	0.406	outcome	TRUE	reported	textfile							ebi-cfmet338-GCST90026170	10	23609074	0.0197	4.121e-08	291	Glutamine levels || id:ebi-cfmet338-GCST90026170	TRUE	reported	MedicineITLab	2	TRUE			0.0938839	291			TRUE		FALSE	0.00023237	29.9437
rs60791215	C	G	C	G	0.1078	-0.015395	0.0101	0.00813296	FALSE	TRUE	FALSE	ukb-r2-20016_irnt	0.0227823	0.499205	Fluid intelligence score || id:ukb-r2-20016_irnt	TRUE		MedicineITLab		10	23898003	117131	Fluid intelligence score	Fluid intelligence score || ||	ebi-cfmet338-GCST90026170	10	23609074	0.0197	4.121e-08	291	Glutamine levels || id:ebi-cfmet338-GCST90026170	TRUE	reported	MedicineITLab	2	TRUE			0.0938839	291	3.89851e-06	117131	TRUE	9.69447e-08		0.00023237	29.9437
rs60791215	C	G	C	G	0.1078	0.00869851	0.0101	0.00816529	FALSE	TRUE	FALSE	ukb-r2-20018	0.0115224	0.450299	Prospective memory result || id:ukb-r2-20018	TRUE		MedicineITLab		10	23898003	119729	Prospective memory result	Prospective memory result || ||	ebi-cfmet338-GCST90026170	10	23609074	0.0197	4.121e-08	291	Glutamine levels || id:ebi-cfmet338-GCST90026170	TRUE	reported	MedicineITLab	2	TRUE			0.0938839	291	4.76003e-06	119729	TRUE	9.87615e-08		0.00023237	29.9437
rs76751322	C	T	C	T	-0.6282	0.535124	0.0059	0.010184	FALSE	FALSE	FALSE	ebi-hbm83-GCST90085843	0.155196	0.000564612	Left parahippocampal volume (UKB data field 26803) || id:ebi-hbm83-GCST90085843	TRUE		MedicineITLab		6	87528832	36778	Left parahippocampal volume (UKB data field 26803)	Left parahippocampal volume (UKB data field 26803) || ||	ebi-cfmet338-GCST90026028	6	86819114	0.1148	4.456e-08	291	Dimethylglycine levels || id:ebi-cfmet338-GCST90026028	TRUE	reported	MedicineITLab	2	TRUE			0.0938853	291	0.000323179	36778	TRUE	4.47351e-07		0.00462922	29.9442
rs76751322	C	T	C	T	-0.6282	0.0948036	0.0059	0.010184	FALSE	FALSE	FALSE	ebi-hbm83-GCST90085884	0.0368583	0.0101081	Right parahippocampal volume (UKB data field 26904) || id:ebi-hbm83-GCST90085884	TRUE		MedicineITLab		6	87528832	36778	Right parahippocampal volume (UKB data field 26904)	Right parahippocampal volume (UKB data field 26904) || ||	ebi-cfmet338-GCST90026028	6	86819114	0.1148	4.456e-08	291	Dimethylglycine levels || id:ebi-cfmet338-GCST90026028	TRUE	reported	MedicineITLab	2	TRUE			0.0938853	291	0.000179861	36778	TRUE	2.97817e-07		0.00462922	29.9442
rs76751322	C	T	C	T	-0.6282	-0.0610203	0.0059	0.0116	FALSE	FALSE	FALSE	enigma3-global-full-sa	0.0391877	0.1194	full_SurfArea || id:enigma3-global-full-sa	TRUE		MedicineITLab		6	87528832	28397	full_SurfArea	full_SurfArea || ||	ebi-cfmet338-GCST90026028	6	86819114	0.1148	4.456e-08	291	Dimethylglycine levels || id:ebi-cfmet338-GCST90026028	TRUE	reported	MedicineITLab	2	TRUE			0.0938853	291	8.53826e-05	28397	TRUE	2.10981e-07		0.00462922	29.9442
rs76751322	C	T	C	T	-0.6282	0.0037	0.0059	0.0113	FALSE	FALSE	FALSE	enigma3-global-full-th	0.0043	0.3829	full_Thickness || id:enigma3-global-full-th	TRUE		MedicineITLab		6	87528832	29093	full_Thickness	full_Thickness || ||	ebi-cfmet338-GCST90026028	6	86819114	0.1148	4.456e-08	291	Dimethylglycine levels || id:ebi-cfmet338-GCST90026028	TRUE	reported	MedicineITLab	2	TRUE			0.0938853	291	2.54505e-05	29093	TRUE	1.43377e-07		0.00462922	29.9442
rs76751322	C	T	C	T	-0.6282	0.01734	0.0059	0.006803	FALSE	FALSE	FALSE	GWAS_CP_all	0.01421	0.222	outcome	TRUE	reported	textfile							ebi-cfmet338-GCST90026028	6	86819114	0.1148	4.456e-08	291	Dimethylglycine levels || id:ebi-cfmet338-GCST90026028	TRUE	reported	MedicineITLab	2	TRUE			0.0938853	291			TRUE		FALSE	0.00462922	29.9442
rs76751322	C	T	C	T	-0.6282	0.0695189	0.0059	0.00916149	FALSE	FALSE	FALSE	ukb-r2-20016_irnt	0.0219333	0.0015271	Fluid intelligence score || id:ukb-r2-20016_irnt	TRUE		MedicineITLab		6	87528832	117131	Fluid intelligence score	Fluid intelligence score || ||	ebi-cfmet338-GCST90026028	6	86819114	0.1148	4.456e-08	291	Dimethylglycine levels || id:ebi-cfmet338-GCST90026028	TRUE	reported	MedicineITLab	2	TRUE			0.0938853	291	8.57622e-05	117131	TRUE	1.89968e-07		0.00462922	29.9442
rs76751322	C	T	C	T	-0.6282	-0.0163464	0.0059	0.00915247	FALSE	FALSE	FALSE	ukb-r2-20018	0.0111151	0.141388	Prospective memory result || id:ukb-r2-20018	TRUE		MedicineITLab		6	87528832	119729	Prospective memory result	Prospective memory result || ||	ebi-cfmet338-GCST90026028	6	86819114	0.1148	4.456e-08	291	Dimethylglycine levels || id:ebi-cfmet338-GCST90026028	TRUE	reported	MedicineITLab	2	TRUE			0.0938853	291	1.80642e-05	119729	TRUE	1.1969e-07		0.00462922	29.9442
rs115893718	T	G	T	G	0.2561	0.0163885	0.022	0.020035	FALSE	FALSE	FALSE	ebi-hbm83-GCST90085843	0.0108859	0.1322	Left parahippocampal volume (UKB data field 26803) || id:ebi-hbm83-GCST90085843	TRUE		MedicineITLab		2	165294526	36778	Left parahippocampal volume (UKB data field 26803)	Left parahippocampal volume (UKB data field 26803) || ||	ebi-cfmet338-GCST90026064	2	164438016	0.0468	4.486e-08	291	1-stearoyl-gpc (18:0) levels || id:ebi-cfmet338-GCST90026064	TRUE	reported	MedicineITLab	2	TRUE			0.0938883	291	6.16256e-05	36778	TRUE	1.79958e-07		0.00282235	29.9452
rs115893718	T	G	T	G	0.2561	0.029522	0.022	0.020035	FALSE	FALSE	FALSE	ebi-hbm83-GCST90085884	0.0156393	0.0590704	Right parahippocampal volume (UKB data field 26904) || id:ebi-hbm83-GCST90085884	TRUE		MedicineITLab		2	165294526	36778	Right parahippocampal volume (UKB data field 26904)	Right parahippocampal volume (UKB data field 26904) || ||	ebi-cfmet338-GCST90026064	2	164438016	0.0468	4.486e-08	291	1-stearoyl-gpc (18:0) levels || id:ebi-cfmet338-GCST90026064	TRUE	reported	MedicineITLab	2	TRUE			0.0938883	291	9.68833e-05	36778	TRUE	2.15733e-07		0.00282235	29.9452
rs115893718	T	G	T	G	0.2561	0.00367	0.022	0.01361	FALSE	FALSE	FALSE	GWAS_CP_all	0.00997	0.713	outcome	TRUE	reported	textfile							ebi-cfmet338-GCST90026064	2	164438016	0.0468	4.486e-08	291	1-stearoyl-gpc (18:0) levels || id:ebi-cfmet338-GCST90026064	TRUE	reported	MedicineITLab	2	TRUE			0.0938883	291			TRUE		FALSE	0.00282235	29.9452
rs115893718	T	G	T	G	0.2561	-0.00294004	0.022	0.0203578	FALSE	FALSE	FALSE	ukb-r2-20016_irnt	0.0152788	0.847409	Fluid intelligence score || id:ukb-r2-20016_irnt	TRUE		MedicineITLab		2	165294526	117131	Fluid intelligence score	Fluid intelligence score || ||	ebi-cfmet338-GCST90026064	2	164438016	0.0468	4.486e-08	291	1-stearoyl-gpc (18:0) levels || id:ebi-cfmet338-GCST90026064	TRUE	reported	MedicineITLab	2	TRUE			0.0938883	291	3.16128e-07	117131	TRUE	8.48823e-08		0.00282235	29.9452
rs115893718	T	G	T	G	0.2561	0.00978163	0.022	0.0202919	FALSE	FALSE	FALSE	ukb-r2-20018	0.00775434	0.207153	Prospective memory result || id:ukb-r2-20018	TRUE		MedicineITLab		2	165294526	119729	Prospective memory result	Prospective memory result || ||	ebi-cfmet338-GCST90026064	2	164438016	0.0468	4.486e-08	291	1-stearoyl-gpc (18:0) levels || id:ebi-cfmet338-GCST90026064	TRUE	reported	MedicineITLab	2	TRUE			0.0938883	291	1.32903e-05	119729	TRUE	1.131e-07		0.00282235	29.9452
rs78355642	C	T	C	T	-0.1702	0.015778	0.0419	0.034215	FALSE	FALSE	FALSE	ebi-hbm83-GCST90085843	0.0106615	0.138896	Left parahippocampal volume (UKB data field 26803) || id:ebi-hbm83-GCST90085843	TRUE		MedicineITLab		3	126686486	36778	Left parahippocampal volume (UKB data field 26803)	Left parahippocampal volume (UKB data field 26803) || ||	ebi-cfmet338-GCST90026061	3	126967643	0.0311	4.445e-08	291	1-stearoyl-2-docosahexaenoyl-gpc (18:0/22:6) levels || id:ebi-cfmet338-GCST90026061	TRUE	reported	MedicineITLab	2	TRUE			0.0939022	291	5.95501e-05	36778	TRUE	1.77375e-07		0.00232581	29.9501
rs78355642	C	T	C	T	-0.1702	0.00223883	0.0419	0.034215	FALSE	FALSE	FALSE	ebi-hbm83-GCST90085884	0.00945202	0.812763	Right parahippocampal volume (UKB data field 26904) || id:ebi-hbm83-GCST90085884	TRUE		MedicineITLab		3	126686486	36778	Right parahippocampal volume (UKB data field 26904)	Right parahippocampal volume (UKB data field 26904) || ||	ebi-cfmet338-GCST90026061	3	126967643	0.0311	4.445e-08	291	1-stearoyl-2-docosahexaenoyl-gpc (18:0/22:6) levels || id:ebi-cfmet338-GCST90026061	TRUE	reported	MedicineITLab	2	TRUE			0.0939022	291	1.52555e-06	36778	TRUE	9.75756e-08		0.00232581	29.9501
rs78355642	C	T	C	T	-0.1702	-0.0195139	0.0419	0.0348	FALSE	FALSE	FALSE	enigma3-global-full-sa	0.0215739	0.3657	full_SurfArea || id:enigma3-global-full-sa	TRUE		MedicineITLab		3	126686486	31984	full_SurfArea	full_SurfArea || ||	ebi-cfmet338-GCST90026061	3	126967643	0.0311	4.445e-08	291	1-stearoyl-2-docosahexaenoyl-gpc (18:0/22:6) levels || id:ebi-cfmet338-GCST90026061	TRUE	reported	MedicineITLab	2	TRUE			0.0939022	291	2.55809e-05	31984	TRUE	1.41341e-07		0.00232581	29.9501
rs78355642	C	T	C	T	-0.1702	-0.0005	0.0419	0.0348	FALSE	FALSE	FALSE	enigma3-global-full-th	0.0021	0.8159	full_Thickness || id:enigma3-global-full-th	TRUE		MedicineITLab		3	126686486	32680	full_Thickness	full_Thickness || ||	ebi-cfmet338-GCST90026061	3	126967643	0.0311	4.445e-08	291	1-stearoyl-2-docosahexaenoyl-gpc (18:0/22:6) levels || id:ebi-cfmet338-GCST90026061	TRUE	reported	MedicineITLab	2	TRUE			0.0939022	291	1.73478e-06	32680	TRUE	9.97377e-08		0.00232581	29.9501
rs78355642	C	T	C	T	-0.1702	0.02247	0.0419	0.03571	FALSE	FALSE	FALSE	GWAS_CP_all	0.00773	0.00364	outcome	TRUE	reported	textfile							ebi-cfmet338-GCST90026061	3	126967643	0.0311	4.445e-08	291	1-stearoyl-2-docosahexaenoyl-gpc (18:0/22:6) levels || id:ebi-cfmet338-GCST90026061	TRUE	reported	MedicineITLab	2	TRUE			0.0939022	291			TRUE		FALSE	0.00232581	29.9501
rs78355642	C	T	C	T	-0.1702	0.0100184	0.0419	0.0338818	FALSE	FALSE	FALSE	ukb-r2-20016_irnt	0.0114902	0.383257	Fluid intelligence score || id:ukb-r2-20016_irnt	TRUE		MedicineITLab		3	126686486	117131	Fluid intelligence score	Fluid intelligence score || ||	ebi-cfmet338-GCST90026061	3	126967643	0.0311	4.445e-08	291	1-stearoyl-2-docosahexaenoyl-gpc (18:0/22:6) levels || id:ebi-cfmet338-GCST90026061	TRUE	reported	MedicineITLab	2	TRUE			0.0939022	291	6.49044e-06	117131	TRUE	1.01956e-07		0.00232581	29.9501
rs78355642	C	T	C	T	-0.1702	-0.00208056	0.0419	0.0337751	FALSE	FALSE	FALSE	ukb-r2-20018	0.00582987	0.721182	Prospective memory result || id:ukb-r2-20018	TRUE		MedicineITLab		3	126686486	119729	Prospective memory result	Prospective memory result || ||	ebi-cfmet338-GCST90026061	3	126967643	0.0311	4.445e-08	291	1-stearoyl-2-docosahexaenoyl-gpc (18:0/22:6) levels || id:ebi-cfmet338-GCST90026061	TRUE	reported	MedicineITLab	2	TRUE			0.0939022	291	1.06378e-06	119729	TRUE	8.84198e-08		0.00232581	29.9501
rs10514451	G	A	G	A	-0.6781	0.00794528	0.0103	0.008242	FALSE	FALSE	FALSE	ebi-hbm83-GCST90085843	0.00792886	0.31631	Left parahippocampal volume (UKB data field 26803) || id:ebi-hbm83-GCST90085843	TRUE		MedicineITLab		16	79377362	36778	Left parahippocampal volume (UKB data field 26803)	Left parahippocampal volume (UKB data field 26803) || ||	ebi-cfmet338-GCST90026212	16	79343465	0.1239	4.431e-08	291	N-acetylglucosamine/n-acetylgalactosamine levels || id:ebi-cfmet338-GCST90026212	TRUE	reported	MedicineITLab	2	TRUE			0.0939113	291	2.73037e-05	36778	TRUE	1.40949e-07		0.00937472	29.9533
rs10514451	G	A	G	A	-0.6781	0.00658872	0.0103	0.008242	FALSE	FALSE	FALSE	ebi-hbm83-GCST90085884	0.00757886	0.384652	Right parahippocampal volume (UKB data field 26904) || id:ebi-hbm83-GCST90085884	TRUE		MedicineITLab		16	79377362	36778	Right parahippocampal volume (UKB data field 26904)	Right parahippocampal volume (UKB data field 26904) || ||	ebi-cfmet338-GCST90026212	16	79343465	0.1239	4.431e-08	291	N-acetylglucosamine/n-acetylgalactosamine levels || id:ebi-cfmet338-GCST90026212	TRUE	reported	MedicineITLab	2	TRUE			0.0939113	291	2.05505e-05	36778	TRUE	1.32246e-07		0.00937472	29.9533
rs10514451	G	A	G	A	-0.6781	0.0190531	0.0103	0.0156	FALSE	FALSE	FALSE	enigma3-global-full-sa	0.034155	0.577	full_SurfArea || id:enigma3-global-full-sa	TRUE		MedicineITLab		16	79377362	27912	full_SurfArea	full_SurfArea || ||	ebi-cfmet338-GCST90026212	16	79343465	0.1239	4.431e-08	291	N-acetylglucosamine/n-acetylgalactosamine levels || id:ebi-cfmet338-GCST90026212	TRUE	reported	MedicineITLab	2	TRUE			0.0939113	291	1.11496e-05	27912	TRUE	1.22739e-07		0.00937472	29.9533
rs10514451	G	A	G	A	-0.6781	0.001	0.0103	0.0153	FALSE	FALSE	FALSE	enigma3-global-full-th	0.0036	0.7885	full_Thickness || id:enigma3-global-full-th	TRUE		MedicineITLab		16	79377362	28608	full_Thickness	full_Thickness || ||	ebi-cfmet338-GCST90026212	16	79343465	0.1239	4.431e-08	291	N-acetylglucosamine/n-acetylgalactosamine levels || id:ebi-cfmet338-GCST90026212	TRUE	reported	MedicineITLab	2	TRUE			0.0939113	291	2.69735e-06	28608	TRUE	1.04525e-07		0.00937472	29.9533
rs10514451	G	A	G	A	-0.6781	-0.01681	0.0103	0.01531	FALSE	FALSE	FALSE	GWAS_CP_all	0.01478	0.255	outcome	TRUE	reported	textfile							ebi-cfmet338-GCST90026212	16	79343465	0.1239	4.431e-08	291	N-acetylglucosamine/n-acetylgalactosamine levels || id:ebi-cfmet338-GCST90026212	TRUE	reported	MedicineITLab	2	TRUE			0.0939113	291			TRUE		FALSE	0.00937472	29.9533
rs10514451	G	A	G	A	-0.6781	-0.037438	0.0103	0.00822106	FALSE	FALSE	FALSE	ukb-r2-20016_irnt	0.0228207	0.100898	Fluid intelligence score || id:ukb-r2-20016_irnt	TRUE		MedicineITLab		16	79377362	117131	Fluid intelligence score	Fluid intelligence score || ||	ebi-cfmet338-GCST90026212	16	79343465	0.1239	4.431e-08	291	N-acetylglucosamine/n-acetylgalactosamine levels || id:ebi-cfmet338-GCST90026212	TRUE	reported	MedicineITLab	2	TRUE			0.0939113	291	2.2977e-05	117131	TRUE	1.25421e-07		0.00937472	29.9533
rs10514451	G	A	G	A	-0.6781	0.0174156	0.0103	0.008225	FALSE	FALSE	FALSE	ukb-r2-20018	0.0115639	0.13206	Prospective memory result || id:ukb-r2-20018	TRUE		MedicineITLab		16	79377362	119729	Prospective memory result	Prospective memory result || ||	ebi-cfmet338-GCST90026212	16	79343465	0.1239	4.431e-08	291	N-acetylglucosamine/n-acetylgalactosamine levels || id:ebi-cfmet338-GCST90026212	TRUE	reported	MedicineITLab	2	TRUE			0.0939113	291	1.89438e-05	119729	TRUE	1.20306e-07		0.00937472	29.9533
rs79748053	C	T	C	T	-0.2025	0.00295483	0.0451	0.042104	FALSE	FALSE	FALSE	ebi-hbm83-GCST90085843	0.00819942	0.718572	Left parahippocampal volume (UKB data field 26803) || id:ebi-hbm83-GCST90085843	TRUE		MedicineITLab		6	49557847	36778	Left parahippocampal volume (UKB data field 26803)	Left parahippocampal volume (UKB data field 26803) || ||	ebi-cfmet338-GCST90026029	6	49590134	0.037	4.248e-08	291	Glucuronate levels || id:ebi-cfmet338-GCST90026029	TRUE	reported	MedicineITLab	2	TRUE			0.0939116	291	3.53128e-06	36778	TRUE	1.03435e-07		0.00353195	29.9534
rs79748053	C	T	C	T	-0.2025	-0.0019537	0.0451	0.042104	FALSE	FALSE	FALSE	ebi-hbm83-GCST90085884	0.0103235	0.849899	Right parahippocampal volume (UKB data field 26904) || id:ebi-hbm83-GCST90085884	TRUE		MedicineITLab		6	49557847	36778	Right parahippocampal volume (UKB data field 26904)	Right parahippocampal volume (UKB data field 26904) || ||	ebi-cfmet338-GCST90026029	6	49590134	0.037	4.248e-08	291	Glucuronate levels || id:ebi-cfmet338-GCST90026029	TRUE	reported	MedicineITLab	2	TRUE			0.0939116	291	9.7386e-07	36778	TRUE	9.51939e-08		0.00353195	29.9534
rs79748053	C	T	C	T	-0.2025	0.0303327	0.0451	0.0419	FALSE	FALSE	FALSE	enigma3-global-full-sa	0.0197855	0.1253	full_SurfArea || id:enigma3-global-full-sa	TRUE		MedicineITLab		6	49557847	31816	full_SurfArea	full_SurfArea || ||	ebi-cfmet338-GCST90026029	6	49590134	0.037	4.248e-08	291	Glucuronate levels || id:ebi-cfmet338-GCST90026029	TRUE	reported	MedicineITLab	2	TRUE			0.0939116	291	7.38714e-05	31816	TRUE	1.95148e-07		0.00353195	29.9534
rs79748053	C	T	C	T	-0.2025	-0.0012	0.0451	0.0419	FALSE	FALSE	FALSE	enigma3-global-full-th	0.0021	0.5572	full_Thickness || id:enigma3-global-full-th	TRUE		MedicineITLab		6	49557847	32512	full_Thickness	full_Thickness || ||	ebi-cfmet338-GCST90026029	6	49590134	0.037	4.248e-08	291	Glucuronate levels || id:ebi-cfmet338-GCST90026029	TRUE	reported	MedicineITLab	2	TRUE			0.0939116	291	1.00439e-05	32512	TRUE	1.18318e-07		0.00353195	29.9534
rs79748053	C	T	C	T	-0.2025	-0.00193	0.0451	0.02721	FALSE	FALSE	FALSE	GWAS_CP_all	0.00704	0.783	outcome	TRUE	reported	textfile							ebi-cfmet338-GCST90026029	6	49590134	0.037	4.248e-08	291	Glucuronate levels || id:ebi-cfmet338-GCST90026029	TRUE	reported	MedicineITLab	2	TRUE			0.0939116	291			TRUE		FALSE	0.00353195	29.9534
rs79748053	C	T	C	T	-0.2025	0.00618623	0.0451	0.0419488	FALSE	FALSE	FALSE	ukb-r2-20016_irnt	0.0102005	0.544209	Fluid intelligence score || id:ukb-r2-20016_irnt	TRUE		MedicineITLab		6	49557847	117131	Fluid intelligence score	Fluid intelligence score || ||	ebi-cfmet338-GCST90026029	6	49590134	0.037	4.248e-08	291	Glucuronate levels || id:ebi-cfmet338-GCST90026029	TRUE	reported	MedicineITLab	2	TRUE			0.0939116	291	3.1401e-06	117131	TRUE	9.46862e-08		0.00353195	29.9534
rs79748053	C	T	C	T	-0.2025	-0.00159183	0.0451	0.0420157	FALSE	FALSE	FALSE	ukb-r2-20018	0.00516434	0.757905	Prospective memory result || id:ukb-r2-20018	TRUE		MedicineITLab		6	49557847	119729	Prospective memory result	Prospective memory result || ||	ebi-cfmet338-GCST90026029	6	49590134	0.037	4.248e-08	291	Glucuronate levels || id:ebi-cfmet338-GCST90026029	TRUE	reported	MedicineITLab	2	TRUE			0.0939116	291	7.93544e-07	119729	TRUE	8.7124e-08		0.00353195	29.9534
rs140626074	A	G	A	G	0.2764	-0.0012998	0.0105	0.014427	FALSE	FALSE	FALSE	ebi-hbm83-GCST90085843	0.0141636	0.92688	Left parahippocampal volume (UKB data field 26803) || id:ebi-hbm83-GCST90085843	TRUE		MedicineITLab		7	40393739	36778	Left parahippocampal volume (UKB data field 26803)	Left parahippocampal volume (UKB data field 26803) || ||	ebi-cfmet338-GCST90026118	7	40354140	0.0505	4.513e-08	291	Alpha-tocopherol levels || id:ebi-cfmet338-GCST90026118	TRUE	reported	MedicineITLab	2	TRUE			0.0939208	291	2.29003e-07	36778	TRUE	9.06478e-08		0.00158749	29.9567
rs140626074	A	G	A	G	0.2764	-0.00301324	0.0105	0.014427	FALSE	FALSE	FALSE	ebi-hbm83-GCST90085884	0.00813493	0.711079	Right parahippocampal volume (UKB data field 26904) || id:ebi-hbm83-GCST90085884	TRUE		MedicineITLab		7	40393739	36778	Right parahippocampal volume (UKB data field 26904)	Right parahippocampal volume (UKB data field 26904) || ||	ebi-cfmet338-GCST90026118	7	40354140	0.0505	4.513e-08	291	Alpha-tocopherol levels || id:ebi-cfmet338-GCST90026118	TRUE	reported	MedicineITLab	2	TRUE			0.0939208	291	3.73072e-06	36778	TRUE	1.03781e-07		0.00158749	29.9567
rs140626074	A	G	A	G	0.2764	-0.0407634	0.0105	0.0145	FALSE	FALSE	FALSE	enigma3-global-full-sa	0.0341936	0.2332	full_SurfArea || id:enigma3-global-full-sa	TRUE		MedicineITLab		7	40393739	29927	full_SurfArea	full_SurfArea || ||	ebi-cfmet338-GCST90026118	7	40354140	0.0505	4.513e-08	291	Alpha-tocopherol levels || id:ebi-cfmet338-GCST90026118	TRUE	reported	MedicineITLab	2	TRUE			0.0939208	291	4.74893e-05	29927	TRUE	1.68157e-07		0.00158749	29.9567
rs140626074	A	G	A	G	0.2764	0.0001	0.0105	0.0145	FALSE	FALSE	FALSE	enigma3-global-full-th	0.0034	0.9802	full_Thickness || id:enigma3-global-full-th	TRUE		MedicineITLab		7	40393739	30623	full_Thickness	full_Thickness || ||	ebi-cfmet338-GCST90026118	7	40354140	0.0505	4.513e-08	291	Alpha-tocopherol levels || id:ebi-cfmet338-GCST90026118	TRUE	reported	MedicineITLab	2	TRUE			0.0939208	291	2.82503e-08	30623	TRUE	9.01114e-08		0.00158749	29.9567
rs140626074	A	G	A	G	0.2764	-0.00906	0.0105	0.01701	FALSE	FALSE	FALSE	GWAS_CP_all	0.01201	0.45	outcome	TRUE	reported	textfile							ebi-cfmet338-GCST90026118	7	40354140	0.0505	4.513e-08	291	Alpha-tocopherol levels || id:ebi-cfmet338-GCST90026118	TRUE	reported	MedicineITLab	2	TRUE			0.0939208	291			TRUE		FALSE	0.00158749	29.9567
rs140626074	A	G	A	G	0.2764	-0.00386798	0.0105	0.0146821	FALSE	FALSE	FALSE	ukb-r2-20016_irnt	0.0170049	0.820064	Fluid intelligence score || id:ukb-r2-20016_irnt	TRUE		MedicineITLab		7	40393739	117131	Fluid intelligence score	Fluid intelligence score || ||	ebi-cfmet338-GCST90026118	7	40354140	0.0505	4.513e-08	291	Alpha-tocopherol levels || id:ebi-cfmet338-GCST90026118	TRUE	reported	MedicineITLab	2	TRUE			0.0939208	291	4.41729e-07	117131	TRUE	8.5232e-08		0.00158749	29.9567
rs140626074	A	G	A	G	0.2764	0.0160794	0.0105	0.0146593	FALSE	FALSE	FALSE	ukb-r2-20018	0.00862541	0.0622977	Prospective memory result || id:ukb-r2-20018	TRUE		MedicineITLab		7	40393739	119729	Prospective memory result	Prospective memory result || ||	ebi-cfmet338-GCST90026118	7	40354140	0.0505	4.513e-08	291	Alpha-tocopherol levels || id:ebi-cfmet338-GCST90026118	TRUE	reported	MedicineITLab	2	TRUE			0.0939208	291	2.90252e-05	119729	TRUE	1.32196e-07		0.00158749	29.9567
rs4251959	A	C	A	C	-0.4877	0.0459189	0.0197	0.0208	FALSE	FALSE	FALSE	ebi-hbm83-GCST90085843	0.0212837	0.0309685	Left parahippocampal volume (UKB data field 26803) || id:ebi-hbm83-GCST90085843	TRUE		MedicineITLab		2	113874122	36778	Left parahippocampal volume (UKB data field 26803)	Left parahippocampal volume (UKB data field 26803) || ||	ebi-cfmet338-GCST90026212	2	113116545	0.0891	4.458e-08	291	N-acetylglucosamine/n-acetylgalactosamine levels || id:ebi-cfmet338-GCST90026212	TRUE	reported	MedicineITLab	2	TRUE			0.0939319	291	0.000126553	36778	TRUE	2.43296e-07		0.00918673	29.9606
rs4251959	A	C	A	C	-0.4877	0.107471	0.0197	0.0208	FALSE	FALSE	FALSE	ebi-hbm83-GCST90085884	0.0406987	0.00827504	Right parahippocampal volume (UKB data field 26904) || id:ebi-hbm83-GCST90085884	TRUE		MedicineITLab		2	113874122	36778	Right parahippocampal volume (UKB data field 26904)	Right parahippocampal volume (UKB data field 26904) || ||	ebi-cfmet338-GCST90026212	2	113116545	0.0891	4.458e-08	291	N-acetylglucosamine/n-acetylgalactosamine levels || id:ebi-cfmet338-GCST90026212	TRUE	reported	MedicineITLab	2	TRUE			0.0939319	291	0.000189571	36778	TRUE	3.05208e-07		0.00918673	29.9606
rs4251959	A	C	A	C	-0.4877	-0.00474146	0.0197	0.02	FALSE	FALSE	FALSE	enigma3-global-full-sa	0.0283184	0.867	full_SurfArea || id:enigma3-global-full-sa	TRUE		MedicineITLab		2	113874122	31813	full_SurfArea	full_SurfArea || ||	ebi-cfmet338-GCST90026212	2	113116545	0.0891	4.458e-08	291	N-acetylglucosamine/n-acetylgalactosamine levels || id:ebi-cfmet338-GCST90026212	TRUE	reported	MedicineITLab	2	TRUE			0.0939319	291	8.81272e-07	31813	TRUE	9.61447e-08		0.00918673	29.9606
rs4251959	A	C	A	C	-0.4877	-0.0045	0.0197	0.0199	FALSE	FALSE	FALSE	enigma3-global-full-th	0.0028	0.112	full_Thickness || id:enigma3-global-full-th	TRUE		MedicineITLab		2	113874122	32509	full_Thickness	full_Thickness || ||	ebi-cfmet338-GCST90026212	2	113116545	0.0891	4.458e-08	291	N-acetylglucosamine/n-acetylgalactosamine levels || id:ebi-cfmet338-GCST90026212	TRUE	reported	MedicineITLab	2	TRUE			0.0939319	291	7.94507e-05	32509	TRUE	1.99684e-07		0.00918673	29.9606
rs4251959	A	C	A	C	-0.4877	0.0099	0.0197	0.03231	FALSE	FALSE	FALSE	GWAS_CP_all	0.00999	0.322	outcome	TRUE	reported	textfile							ebi-cfmet338-GCST90026212	2	113116545	0.0891	4.458e-08	291	N-acetylglucosamine/n-acetylgalactosamine levels || id:ebi-cfmet338-GCST90026212	TRUE	reported	MedicineITLab	2	TRUE			0.0939319	291			TRUE		FALSE	0.00918673	29.9606
rs4251959	A	C	A	C	-0.4877	0.0256029	0.0197	0.020746	FALSE	FALSE	FALSE	ukb-r2-20016_irnt	0.0142995	0.0733796	Fluid intelligence score || id:ukb-r2-20016_irnt	TRUE		MedicineITLab		2	113874122	117131	Fluid intelligence score	Fluid intelligence score || ||	ebi-cfmet338-GCST90026212	2	113116545	0.0891	4.458e-08	291	N-acetylglucosamine/n-acetylgalactosamine levels || id:ebi-cfmet338-GCST90026212	TRUE	reported	MedicineITLab	2	TRUE			0.0939319	291	2.73691e-05	117131	TRUE	1.30162e-07		0.00918673	29.9606
rs4251959	A	C	A	C	-0.4877	-0.020138	0.0197	0.0207803	FALSE	FALSE	FALSE	ukb-r2-20018	0.00724059	0.00541553	Prospective memory result || id:ukb-r2-20018	TRUE		MedicineITLab		2	113874122	119729	Prospective memory result	Prospective memory result || ||	ebi-cfmet338-GCST90026212	2	113116545	0.0891	4.458e-08	291	N-acetylglucosamine/n-acetylgalactosamine levels || id:ebi-cfmet338-GCST90026212	TRUE	reported	MedicineITLab	2	TRUE			0.0939319	291	6.46048e-05	119729	TRUE	1.68422e-07		0.00918673	29.9606
rs116860253	A	G	A	G	-0.1248	-0.00133172	0.038	0.025957	FALSE	FALSE	FALSE	ebi-hbm83-GCST90085843	0.0138759	0.923542	Left parahippocampal volume (UKB data field 26803) || id:ebi-hbm83-GCST90085843	TRUE		MedicineITLab		14	23447299	36778	Left parahippocampal volume (UKB data field 26803)	Left parahippocampal volume (UKB data field 26803) || ||	ebi-cfmet338-GCST90026056	14	22978090	0.0228	4.448e-08	291	1-palmitoyl-2-palmitoleoyl-gpc (16:0/16:1) levels || id:ebi-cfmet338-GCST90026056	TRUE	reported	MedicineITLab	2	TRUE			0.0939337	291	2.50459e-07	36778	TRUE	9.06357e-08		0.00113872	29.9612
rs116860253	A	G	A	G	-0.1248	0.000550112	0.038	0.025957	FALSE	FALSE	FALSE	ebi-hbm83-GCST90085884	0.0314157	0.986029	Right parahippocampal volume (UKB data field 26904) || id:ebi-hbm83-GCST90085884	TRUE		MedicineITLab		14	23447299	36778	Right parahippocampal volume (UKB data field 26904)	Right parahippocampal volume (UKB data field 26904) || ||	ebi-cfmet338-GCST90026056	14	22978090	0.0228	4.448e-08	291	1-palmitoyl-2-palmitoleoyl-gpc (16:0/16:1) levels || id:ebi-cfmet338-GCST90026056	TRUE	reported	MedicineITLab	2	TRUE			0.0939337	291	8.33767e-09	36778	TRUE	8.72383e-08		0.00113872	29.9612
rs116860253	A	G	A	G	-0.1248	-0.00554106	0.038	0.0258	FALSE	FALSE	FALSE	enigma3-global-full-sa	0.0263165	0.8332	full_SurfArea || id:enigma3-global-full-sa	TRUE		MedicineITLab		14	23447299	28726	full_SurfArea	full_SurfArea || ||	ebi-cfmet338-GCST90026056	14	22978090	0.0228	4.448e-08	291	1-palmitoyl-2-palmitoleoyl-gpc (16:0/16:1) levels || id:ebi-cfmet338-GCST90026056	TRUE	reported	MedicineITLab	2	TRUE			0.0939337	291	1.54342e-06	28726	TRUE	1.00276e-07		0.00113872	29.9612
rs116860253	A	G	A	G	-0.1248	-0.0048	0.038	0.0256	FALSE	FALSE	FALSE	enigma3-global-full-th	0.0027	0.07678	full_Thickness || id:enigma3-global-full-th	TRUE		MedicineITLab		14	23447299	29421	full_Thickness	full_Thickness || ||	ebi-cfmet338-GCST90026056	14	22978090	0.0228	4.448e-08	291	1-palmitoyl-2-palmitoleoyl-gpc (16:0/16:1) levels || id:ebi-cfmet338-GCST90026056	TRUE	reported	MedicineITLab	2	TRUE			0.0939337	291	0.000107419	29421	TRUE	2.30625e-07		0.00113872	29.9612
rs116860253	A	G	A	G	-0.1248	0.00647	0.038	0.02551	FALSE	FALSE	FALSE	GWAS_CP_all	0.00904	0.474	outcome	TRUE	reported	textfile							ebi-cfmet338-GCST90026056	14	22978090	0.0228	4.448e-08	291	1-palmitoyl-2-palmitoleoyl-gpc (16:0/16:1) levels || id:ebi-cfmet338-GCST90026056	TRUE	reported	MedicineITLab	2	TRUE			0.0939337	291			TRUE		FALSE	0.00113872	29.9612
rs116860253	A	G	A	G	-0.1248	0.019596	0.038	0.0250276	FALSE	FALSE	FALSE	ukb-r2-20016_irnt	0.01326	0.139457	Fluid intelligence score || id:ukb-r2-20016_irnt	TRUE		MedicineITLab		14	23447299	117131	Fluid intelligence score	Fluid intelligence score || ||	ebi-cfmet338-GCST90026056	14	22978090	0.0228	4.448e-08	291	1-palmitoyl-2-palmitoleoyl-gpc (16:0/16:1) levels || id:ebi-cfmet338-GCST90026056	TRUE	reported	MedicineITLab	2	TRUE			0.0939337	291	1.86456e-05	117131	TRUE	1.19566e-07		0.00113872	29.9612
rs116860253	A	G	A	G	-0.1248	-0.000565465	0.038	0.025047	FALSE	FALSE	FALSE	ukb-r2-20018	0.00671738	0.932914	Prospective memory result || id:ukb-r2-20018	TRUE		MedicineITLab		14	23447299	119729	Prospective memory result	Prospective memory result || ||	ebi-cfmet338-GCST90026056	14	22978090	0.0228	4.448e-08	291	1-palmitoyl-2-palmitoleoyl-gpc (16:0/16:1) levels || id:ebi-cfmet338-GCST90026056	TRUE	reported	MedicineITLab	2	TRUE			0.0939337	291	5.91861e-08	119729	TRUE	8.16849e-08		0.00113872	29.9612
rs111566968	A	G	A	G	-0.6443	0.00817605	0.0057	0.016707	FALSE	FALSE	FALSE	ebi-hbm83-GCST90085843	0.00799691	0.306591	Left parahippocampal volume (UKB data field 26803) || id:ebi-hbm83-GCST90085843	TRUE		MedicineITLab		9	13996089	36778	Left parahippocampal volume (UKB data field 26803)	Left parahippocampal volume (UKB data field 26803) || ||	ebi-cfmet338-GCST90026144	9	13996090	0.1177	4.432e-08	291	Cys-gly, oxidized levels || id:ebi-cfmet338-GCST90026144	TRUE	reported	MedicineITLab	2	TRUE			0.0939463	291	2.84228e-05	36778	TRUE	1.41508e-07		0.00470542	29.9656
rs111566968	A	G	A	G	-0.6443	-0.000432025	0.0057	0.016707	FALSE	FALSE	FALSE	ebi-hbm83-GCST90085884	0.0397872	0.991336	Right parahippocampal volume (UKB data field 26904) || id:ebi-hbm83-GCST90085884	TRUE		MedicineITLab		9	13996089	36778	Right parahippocampal volume (UKB data field 26904)	Right parahippocampal volume (UKB data field 26904) || ||	ebi-cfmet338-GCST90026144	9	13996090	0.1177	4.432e-08	291	Cys-gly, oxidized levels || id:ebi-cfmet338-GCST90026144	TRUE	reported	MedicineITLab	2	TRUE			0.0939463	291	3.20603e-09	36778	TRUE	8.67731e-08		0.00470542	29.9656
rs111566968	A	G	A	G	-0.6443	0.0627124	0.0057	0.0178	FALSE	FALSE	FALSE	enigma3-global-full-sa	0.0299206	0.03609	full_SurfArea || id:enigma3-global-full-sa	TRUE		MedicineITLab		9	13996089	31943	full_SurfArea	full_SurfArea || ||	ebi-cfmet338-GCST90026144	9	13996090	0.1177	4.432e-08	291	Cys-gly, oxidized levels || id:ebi-cfmet338-GCST90026144	TRUE	reported	MedicineITLab	2	TRUE			0.0939463	291	0.000137517	31943	TRUE	2.57545e-07		0.00470542	29.9656
rs111566968	A	G	A	G	-0.6443	-0.0018	0.0057	0.0179	FALSE	FALSE	FALSE	enigma3-global-full-th	0.0031	0.55	full_Thickness || id:enigma3-global-full-th	TRUE		MedicineITLab		9	13996089	32639	full_Thickness	full_Thickness || ||	ebi-cfmet338-GCST90026144	9	13996090	0.1177	4.432e-08	291	Cys-gly, oxidized levels || id:ebi-cfmet338-GCST90026144	TRUE	reported	MedicineITLab	2	TRUE			0.0939463	291	1.03302e-05	32639	TRUE	1.18068e-07		0.00470542	29.9656
rs111566968	A	G	A	G	-0.6443	0.00531424	0.0057	0.0155299	FALSE	FALSE	FALSE	ukb-r2-20016_irnt	0.0165933	0.748769	Fluid intelligence score || id:ukb-r2-20016_irnt	TRUE		MedicineITLab		9	13996089	117131	Fluid intelligence score	Fluid intelligence score || ||	ebi-cfmet338-GCST90026144	9	13996090	0.1177	4.432e-08	291	Cys-gly, oxidized levels || id:ebi-cfmet338-GCST90026144	TRUE	reported	MedicineITLab	2	TRUE			0.0939463	291	8.75693e-07	117131	TRUE	8.70507e-08		0.00470542	29.9656
rs111566968	A	G	A	G	-0.6443	0.000334915	0.0057	0.0155293	FALSE	FALSE	FALSE	ukb-r2-20018	0.00841032	0.968235	Prospective memory result || id:ukb-r2-20018	TRUE		MedicineITLab		9	13996089	119729	Prospective memory result	Prospective memory result || ||	ebi-cfmet338-GCST90026144	9	13996090	0.1177	4.432e-08	291	Cys-gly, oxidized levels || id:ebi-cfmet338-GCST90026144	TRUE	reported	MedicineITLab	2	TRUE			0.0939463	291	1.3245e-08	119729	TRUE	8.05368e-08		0.00470542	29.9656
rs61904386	C	A	C	A	-0.5852	0.00214943	0.0118	0.010789	FALSE	FALSE	FALSE	ebi-hbm83-GCST90085843	0.00969363	0.824518	Left parahippocampal volume (UKB data field 26803) || id:ebi-hbm83-GCST90085843	TRUE		MedicineITLab		11	82237717	36778	Left parahippocampal volume (UKB data field 26803)	Left parahippocampal volume (UKB data field 26803) || ||	ebi-cfmet338-GCST90026202	11	82526675	0.1069	4.442e-08	291	Methylsuccinoylcarnitine levels || id:ebi-cfmet338-GCST90026202	TRUE	reported	MedicineITLab	2	TRUE			0.0939521	291	1.33693e-06	36778	TRUE	9.60536e-08		0.00798667	29.9677
rs61904386	C	A	C	A	-0.5852	-0.00304063	0.0118	0.010789	FALSE	FALSE	FALSE	ebi-hbm83-GCST90085884	0.00810609	0.707582	Right parahippocampal volume (UKB data field 26904) || id:ebi-hbm83-GCST90085884	TRUE		MedicineITLab		11	82237717	36778	Right parahippocampal volume (UKB data field 26904)	Right parahippocampal volume (UKB data field 26904) || ||	ebi-cfmet338-GCST90026202	11	82526675	0.1069	4.442e-08	291	Methylsuccinoylcarnitine levels || id:ebi-cfmet338-GCST90026202	TRUE	reported	MedicineITLab	2	TRUE			0.0939521	291	3.82594e-06	36778	TRUE	1.03473e-07		0.00798667	29.9677
rs61904386	C	A	C	A	-0.5852	-0.0241702	0.0118	0.0111	FALSE	FALSE	FALSE	enigma3-global-full-sa	0.0421686	0.5665	full_SurfArea || id:enigma3-global-full-sa	TRUE		MedicineITLab		11	82237717	25618	full_SurfArea	full_SurfArea || ||	ebi-cfmet338-GCST90026202	11	82526675	0.1069	4.442e-08	291	Methylsuccinoylcarnitine levels || id:ebi-cfmet338-GCST90026202	TRUE	reported	MedicineITLab	2	TRUE			0.0939521	291	1.28253e-05	25618	TRUE	1.26321e-07		0.00798667	29.9677
rs61904386	C	A	C	A	-0.5852	-0.0038	0.0118	0.0112	FALSE	FALSE	FALSE	enigma3-global-full-th	0.0048	0.4293	full_Thickness || id:enigma3-global-full-th	TRUE		MedicineITLab		11	82237717	25616	full_Thickness	full_Thickness || ||	ebi-cfmet338-GCST90026202	11	82526675	0.1069	4.442e-08	291	Methylsuccinoylcarnitine levels || id:ebi-cfmet338-GCST90026202	TRUE	reported	MedicineITLab	2	TRUE			0.0939521	291	2.44679e-05	25616	TRUE	1.43225e-07		0.00798667	29.9677
rs61904386	C	A	C	A	-0.5852	0.00713	0.0118	0.01361	FALSE	FALSE	FALSE	GWAS_CP_all	0.01344	0.596	outcome	TRUE	reported	textfile							ebi-cfmet338-GCST90026202	11	82526675	0.1069	4.442e-08	291	Methylsuccinoylcarnitine levels || id:ebi-cfmet338-GCST90026202	TRUE	reported	MedicineITLab	2	TRUE			0.0939521	291			TRUE		FALSE	0.00798667	29.9677
rs61904386	C	A	C	A	-0.5852	-0.0103289	0.0118	0.0112247	FALSE	FALSE	FALSE	ukb-r2-20016_irnt	0.0200136	0.605792	Fluid intelligence score || id:ukb-r2-20016_irnt	TRUE		MedicineITLab		11	82237717	117131	Fluid intelligence score	Fluid intelligence score || ||	ebi-cfmet338-GCST90026202	11	82526675	0.1069	4.442e-08	291	Methylsuccinoylcarnitine levels || id:ebi-cfmet338-GCST90026202	TRUE	reported	MedicineITLab	2	TRUE			0.0939521	291	2.27401e-06	117131	TRUE	9.175e-08		0.00798667	29.9677
rs61904386	C	A	C	A	-0.5852	0.0181291	0.0118	0.0112441	FALSE	FALSE	FALSE	ukb-r2-20018	0.0101241	0.0733442	Prospective memory result || id:ukb-r2-20018	TRUE		MedicineITLab		11	82237717	119729	Prospective memory result	Prospective memory result || ||	ebi-cfmet338-GCST90026202	11	82526675	0.1069	4.442e-08	291	Methylsuccinoylcarnitine levels || id:ebi-cfmet338-GCST90026202	TRUE	reported	MedicineITLab	2	TRUE			0.0939521	291	2.67816e-05	119729	TRUE	1.2895e-07		0.00798667	29.9677
rs111591264	T	G	T	G	0.4002	0.0114858	0.0077	0.013534	FALSE	FALSE	FALSE	ebi-hbm83-GCST90085843	0.00910138	0.206954	Left parahippocampal volume (UKB data field 26803) || id:ebi-hbm83-GCST90085843	TRUE		MedicineITLab		15	45923545	36778	Left parahippocampal volume (UKB data field 26803)	Left parahippocampal volume (UKB data field 26803) || ||	ebi-cfmet338-GCST90026060	15	45631347	0.0731	4.452e-08	291	1-stearoyl-2-arachidonoyl-gpc (18:0/20:4) levels || id:ebi-cfmet338-GCST90026060	TRUE	reported	MedicineITLab	2	TRUE			0.0939651	291	4.33034e-05	36778	TRUE	1.58214e-07		0.00244747	29.9723
rs111591264	T	G	T	G	0.4002	0.00272991	0.0077	0.013534	FALSE	FALSE	FALSE	ebi-hbm83-GCST90085884	0.00849079	0.74782	Right parahippocampal volume (UKB data field 26904) || id:ebi-hbm83-GCST90085884	TRUE		MedicineITLab		15	45923545	36778	Right parahippocampal volume (UKB data field 26904)	Right parahippocampal volume (UKB data field 26904) || ||	ebi-cfmet338-GCST90026060	15	45631347	0.0731	4.452e-08	291	1-stearoyl-2-arachidonoyl-gpc (18:0/20:4) levels || id:ebi-cfmet338-GCST90026060	TRUE	reported	MedicineITLab	2	TRUE			0.0939651	291	2.81083e-06	36778	TRUE	1.00601e-07		0.00244747	29.9723
rs111591264	T	G	T	G	0.4002	-0.00658103	0.0077	0.0148	FALSE	FALSE	FALSE	enigma3-global-full-sa	0.0365272	0.857	full_SurfArea || id:enigma3-global-full-sa	TRUE		MedicineITLab		15	45923545	25703	full_SurfArea	full_SurfArea || ||	ebi-cfmet338-GCST90026060	15	45631347	0.0731	4.452e-08	291	1-stearoyl-2-arachidonoyl-gpc (18:0/20:4) levels || id:ebi-cfmet338-GCST90026060	TRUE	reported	MedicineITLab	2	TRUE			0.0939651	291	1.263e-06	25703	TRUE	1.00361e-07		0.00244747	29.9723
rs111591264	T	G	T	G	0.4002	-0.0056	0.0077	0.0148	FALSE	FALSE	FALSE	enigma3-global-full-th	0.0038	0.1432	full_Thickness || id:enigma3-global-full-th	TRUE		MedicineITLab		15	45923545	26398	full_Thickness	full_Thickness || ||	ebi-cfmet338-GCST90026060	15	45631347	0.0731	4.452e-08	291	1-stearoyl-2-arachidonoyl-gpc (18:0/20:4) levels || id:ebi-cfmet338-GCST90026060	TRUE	reported	MedicineITLab	2	TRUE			0.0939651	291	8.22688e-05	26398	TRUE	2.07247e-07		0.00244747	29.9723
rs111591264	T	G	T	G	0.4002	0.01129	0.0077	0.01701	FALSE	FALSE	FALSE	GWAS_CP_all	0.01257	0.369	outcome	TRUE	reported	textfile							ebi-cfmet338-GCST90026060	15	45631347	0.0731	4.452e-08	291	1-stearoyl-2-arachidonoyl-gpc (18:0/20:4) levels || id:ebi-cfmet338-GCST90026060	TRUE	reported	MedicineITLab	2	TRUE			0.0939651	291			TRUE		FALSE	0.00244747	29.9723
rs111591264	T	G	T	G	0.4002	0.00558238	0.0077	0.013168	FALSE	FALSE	FALSE	ukb-r2-20016_irnt	0.0181685	0.758649	Fluid intelligence score || id:ukb-r2-20016_irnt	TRUE		MedicineITLab		15	45923545	117131	Fluid intelligence score	Fluid intelligence score || ||	ebi-cfmet338-GCST90026060	15	45631347	0.0731	4.452e-08	291	1-stearoyl-2-arachidonoyl-gpc (18:0/20:4) levels || id:ebi-cfmet338-GCST90026060	TRUE	reported	MedicineITLab	2	TRUE			0.0939651	291	8.06002e-07	117131	TRUE	8.64661e-08		0.00244747	29.9723
rs111591264	T	G	T	G	0.4002	0.00184706	0.0077	0.0131617	FALSE	FALSE	FALSE	ukb-r2-20018	0.00920709	0.841002	Prospective memory result || id:ukb-r2-20018	TRUE		MedicineITLab		15	45923545	119729	Prospective memory result	Prospective memory result || ||	ebi-cfmet338-GCST90026060	15	45631347	0.0731	4.452e-08	291	1-stearoyl-2-arachidonoyl-gpc (18:0/20:4) levels || id:ebi-cfmet338-GCST90026060	TRUE	reported	MedicineITLab	2	TRUE			0.0939651	291	3.36144e-07	119729	TRUE	8.38601e-08		0.00244747	29.9723
rs74025837	C	T	C	T	-0.3077	0.00665701	0.0263	0.019442	FALSE	FALSE	FALSE	ebi-hbm83-GCST90085843	0.00759381	0.380684	Left parahippocampal volume (UKB data field 26803) || id:ebi-hbm83-GCST90085843	TRUE		MedicineITLab		15	75052816	36778	Left parahippocampal volume (UKB data field 26803)	Left parahippocampal volume (UKB data field 26803) || ||	ebi-cfmet338-GCST90026144	15	74760475	0.0562	4.418e-08	291	Cys-gly, oxidized levels || id:ebi-cfmet338-GCST90026144	TRUE	reported	MedicineITLab	2	TRUE			0.0939774	291	2.08961e-05	36778	TRUE	1.31261e-07		0.00484915	29.9766
rs74025837	C	T	C	T	-0.3077	0.0058732	0.0263	0.019442	FALSE	FALSE	FALSE	ebi-hbm83-GCST90085884	0.00744712	0.430315	Right parahippocampal volume (UKB data field 26904) || id:ebi-hbm83-GCST90085884	TRUE		MedicineITLab		15	75052816	36778	Right parahippocampal volume (UKB data field 26904)	Right parahippocampal volume (UKB data field 26904) || ||	ebi-cfmet338-GCST90026144	15	74760475	0.0562	4.418e-08	291	Cys-gly, oxidized levels || id:ebi-cfmet338-GCST90026144	TRUE	reported	MedicineITLab	2	TRUE			0.0939774	291	1.69122e-05	36778	TRUE	1.2582e-07		0.00484915	29.9766
rs74025837	C	T	C	T	-0.3077	0.0456686	0.0263	0.0243	FALSE	FALSE	FALSE	enigma3-global-full-sa	0.0256773	0.07531	full_SurfArea || id:enigma3-global-full-sa	TRUE		MedicineITLab		15	75052816	31984	full_SurfArea	full_SurfArea || ||	ebi-cfmet338-GCST90026144	15	74760475	0.0562	4.418e-08	291	Cys-gly, oxidized levels || id:ebi-cfmet338-GCST90026144	TRUE	reported	MedicineITLab	2	TRUE			0.0939774	291	9.88981e-05	31984	TRUE	2.1809e-07		0.00484915	29.9766
rs74025837	C	T	C	T	-0.3077	0.0036	0.0263	0.0242	FALSE	FALSE	FALSE	enigma3-global-full-th	0.0026	0.1668	full_Thickness || id:enigma3-global-full-th	TRUE		MedicineITLab		15	75052816	32680	full_Thickness	full_Thickness || ||	ebi-cfmet338-GCST90026144	15	74760475	0.0562	4.418e-08	291	Cys-gly, oxidized levels || id:ebi-cfmet338-GCST90026144	TRUE	reported	MedicineITLab	2	TRUE			0.0939774	291	5.86648e-05	32680	TRUE	1.76687e-07		0.00484915	29.9766
rs74025837	C	T	C	T	-0.3077	0.00954	0.0263	0.0102	FALSE	FALSE	FALSE	GWAS_CP_all	0.01018	0.348	outcome	TRUE	reported	textfile							ebi-cfmet338-GCST90026144	15	74760475	0.0562	4.418e-08	291	Cys-gly, oxidized levels || id:ebi-cfmet338-GCST90026144	TRUE	reported	MedicineITLab	2	TRUE			0.0939774	291			TRUE		FALSE	0.00484915	29.9766
rs74025837	C	T	C	T	-0.3077	0.0228764	0.0263	0.0189709	FALSE	FALSE	FALSE	ukb-r2-20016_irnt	0.0149496	0.125961	Fluid intelligence score || id:ukb-r2-20016_irnt	TRUE		MedicineITLab		15	75052816	117131	Fluid intelligence score	Fluid intelligence score || ||	ebi-cfmet338-GCST90026144	15	74760475	0.0562	4.418e-08	291	Cys-gly, oxidized levels || id:ebi-cfmet338-GCST90026144	TRUE	reported	MedicineITLab	2	TRUE			0.0939774	291	1.99914e-05	117131	TRUE	1.20395e-07		0.00484915	29.9766
rs74025837	C	T	C	T	-0.3077	0.00762277	0.0263	0.0189687	FALSE	FALSE	FALSE	ukb-r2-20018	0.00757773	0.314444	Prospective memory result || id:ukb-r2-20018	TRUE		MedicineITLab		15	75052816	119729	Prospective memory result	Prospective memory result || ||	ebi-cfmet338-GCST90026144	15	74760475	0.0562	4.418e-08	291	Cys-gly, oxidized levels || id:ebi-cfmet338-GCST90026144	TRUE	reported	MedicineITLab	2	TRUE			0.0939774	291	8.45185e-06	119729	TRUE	1.04027e-07		0.00484915	29.9766
rs4865175	A	G	A	G	-0.3537	-0.00425344	0.0568	0.048884	FALSE	FALSE	FALSE	ebi-hbm83-GCST90085843	0.00744297	0.567681	Left parahippocampal volume (UKB data field 26803) || id:ebi-hbm83-GCST90085843	TRUE		MedicineITLab		4	57942692	36778	Left parahippocampal volume (UKB data field 26803)	Left parahippocampal volume (UKB data field 26803) || ||	ebi-cfmet338-GCST90026140	4	57076526	0.0646	4.354e-08	291	Citramalate levels || id:ebi-cfmet338-GCST90026140	TRUE	reported	MedicineITLab	2	TRUE			0.0939819	291	8.88013e-06	36778	TRUE	1.13222e-07		0.0134046	29.9782
rs4865175	A	G	A	G	-0.3537	0.00245698	0.0568	0.048884	FALSE	FALSE	FALSE	ebi-hbm83-GCST90085884	0.00895838	0.783879	Right parahippocampal volume (UKB data field 26904) || id:ebi-hbm83-GCST90085884	TRUE		MedicineITLab		4	57942692	36778	Right parahippocampal volume (UKB data field 26904)	Right parahippocampal volume (UKB data field 26904) || ||	ebi-cfmet338-GCST90026140	4	57076526	0.0646	4.354e-08	291	Citramalate levels || id:ebi-cfmet338-GCST90026140	TRUE	reported	MedicineITLab	2	TRUE			0.0939819	291	2.04541e-06	36778	TRUE	9.80446e-08		0.0134046	29.9782
rs4865175	A	G	A	G	-0.3537	0.00765612	0.0568	0.0494	FALSE	FALSE	FALSE	enigma3-global-full-sa	0.018077	0.6719	full_SurfArea || id:enigma3-global-full-sa	TRUE		MedicineITLab		4	57942692	32585	full_SurfArea	full_SurfArea || ||	ebi-cfmet338-GCST90026140	4	57076526	0.0646	4.354e-08	291	Citramalate levels || id:ebi-cfmet338-GCST90026140	TRUE	reported	MedicineITLab	2	TRUE			0.0939819	291	5.50519e-06	32585	TRUE	1.08328e-07		0.0134046	29.9782
rs4865175	A	G	A	G	-0.3537	0.0003	0.0568	0.049	FALSE	FALSE	FALSE	enigma3-global-full-th	0.0017	0.8456	full_Thickness || id:enigma3-global-full-th	TRUE		MedicineITLab		4	57942692	33281	full_Thickness	full_Thickness || ||	ebi-cfmet338-GCST90026140	4	57076526	0.0646	4.354e-08	291	Citramalate levels || id:ebi-cfmet338-GCST90026140	TRUE	reported	MedicineITLab	2	TRUE			0.0939819	291	9.35781e-07	33281	TRUE	9.5042e-08		0.0134046	29.9782
rs4865175	A	G	A	G	-0.3537	-0.01095	0.0568	0.04932	FALSE	FALSE	FALSE	GWAS_CP_all	0.00661	0.0974	outcome	TRUE	reported	textfile							ebi-cfmet338-GCST90026140	4	57076526	0.0646	4.354e-08	291	Citramalate levels || id:ebi-cfmet338-GCST90026140	TRUE	reported	MedicineITLab	2	TRUE			0.0939819	291			TRUE		FALSE	0.0134046	29.9782
rs4865175	A	G	A	G	-0.3537	-0.0101413	0.0568	0.0497573	FALSE	FALSE	FALSE	ukb-r2-20016_irnt	0.00940911	0.281117	Fluid intelligence score || id:ukb-r2-20016_irnt	TRUE		MedicineITLab		4	57942692	117131	Fluid intelligence score	Fluid intelligence score || ||	ebi-cfmet338-GCST90026140	4	57076526	0.0646	4.354e-08	291	Citramalate levels || id:ebi-cfmet338-GCST90026140	TRUE	reported	MedicineITLab	2	TRUE			0.0939819	291	9.91794e-06	117131	TRUE	1.06402e-07		0.0134046	29.9782
rs4865175	A	G	A	G	-0.3537	-0.00273926	0.0568	0.0497843	FALSE	FALSE	FALSE	ukb-r2-20018	0.00476438	0.56533	Prospective memory result || id:ukb-r2-20018	TRUE		MedicineITLab		4	57942692	119729	Prospective memory result	Prospective memory result || ||	ebi-cfmet338-GCST90026140	4	57076526	0.0646	4.354e-08	291	Citramalate levels || id:ebi-cfmet338-GCST90026140	TRUE	reported	MedicineITLab	2	TRUE			0.0939819	291	2.76096e-06	119729	TRUE	9.25399e-08		0.0134046	29.9782
rs10129978	C	A	C	A	-0.0794	-0.0122004	0.0463	0.052072	FALSE	FALSE	FALSE	ebi-hbm83-GCST90085843	0.00935659	0.192254	Left parahippocampal volume (UKB data field 26803) || id:ebi-hbm83-GCST90085843	TRUE		MedicineITLab		14	101246189	36778	Left parahippocampal volume (UKB data field 26803)	Left parahippocampal volume (UKB data field 26803) || ||	ebi-cfmet338-GCST90026243	14	100779852	0.0145	4.78e-08	291	Oxalate (ethanedioate) levels || id:ebi-cfmet338-GCST90026243	TRUE	reported	MedicineITLab	2	TRUE			0.0940015	291	4.62305e-05	36778	TRUE	1.60452e-07		0.000556755	29.9851
rs10129978	C	A	C	A	-0.0794	-0.439861	0.0463	0.052072	FALSE	FALSE	FALSE	ebi-hbm83-GCST90085884	0.131079	0.000791681	Right parahippocampal volume (UKB data field 26904) || id:ebi-hbm83-GCST90085884	TRUE		MedicineITLab		14	101246189	36778	Right parahippocampal volume (UKB data field 26904)	Right parahippocampal volume (UKB data field 26904) || ||	ebi-cfmet338-GCST90026243	14	100779852	0.0145	4.78e-08	291	Oxalate (ethanedioate) levels || id:ebi-cfmet338-GCST90026243	TRUE	reported	MedicineITLab	2	TRUE			0.0940015	291	0.000306102	36778	TRUE	4.20807e-07		0.000556755	29.9851
rs10129978	C	A	C	A	-0.0794	-0.00933	0.0463	0.03401	FALSE	FALSE	FALSE	GWAS_CP_all	0.00642	0.146	outcome	TRUE	reported	textfile							ebi-cfmet338-GCST90026243	14	100779852	0.0145	4.78e-08	291	Oxalate (ethanedioate) levels || id:ebi-cfmet338-GCST90026243	TRUE	reported	MedicineITLab	2	TRUE			0.0940015	291			TRUE		FALSE	0.000556755	29.9851
rs10129978	C	A	C	A	-0.0794	-0.023541	0.0463	0.0514085	FALSE	FALSE	FALSE	ukb-r2-20016_irnt	0.00944155	0.0126561	Fluid intelligence score || id:ukb-r2-20016_irnt	TRUE		MedicineITLab		14	101246189	117131	Fluid intelligence score	Fluid intelligence score || ||	ebi-cfmet338-GCST90026243	14	100779852	0.0145	4.78e-08	291	Oxalate (ethanedioate) levels || id:ebi-cfmet338-GCST90026243	TRUE	reported	MedicineITLab	2	TRUE			0.0940015	291	5.30733e-05	117131	TRUE	1.55495e-07		0.000556755	29.9851
rs10129978	C	A	C	A	-0.0794	0.00562467	0.0463	0.0513469	FALSE	FALSE	FALSE	ukb-r2-20018	0.00478716	0.240017	Prospective memory result || id:ukb-r2-20018	TRUE		MedicineITLab		14	101246189	119729	Prospective memory result	Prospective memory result || ||	ebi-cfmet338-GCST90026243	14	100779852	0.0145	4.78e-08	291	Oxalate (ethanedioate) levels || id:ebi-cfmet338-GCST90026243	TRUE	reported	MedicineITLab	2	TRUE			0.0940015	291	1.15303e-05	119729	TRUE	1.08428e-07		0.000556755	29.9851
rs11699052	A	T	A	T	-0.3127	0.00620575	0.069	0.068504	FALSE	TRUE	FALSE	ebi-hbm83-GCST90085843	0.00750217	0.408127	Left parahippocampal volume (UKB data field 26803) || id:ebi-hbm83-GCST90085843	TRUE		MedicineITLab		20	16881421	36778	Left parahippocampal volume (UKB data field 26803)	Left parahippocampal volume (UKB data field 26803) || ||	ebi-cfmet338-GCST90026041	20	16900776	0.0571	4.284e-08	291	P-cresol sulfate levels || id:ebi-cfmet338-GCST90026041	TRUE	reported	MedicineITLab	2	TRUE			0.0940169	291	1.86055e-05	36778	TRUE	1.27338e-07		0.0125627	29.9905
rs11699052	A	T	A	T	-0.3127	-0.00853654	0.069	0.068504	FALSE	TRUE	FALSE	ebi-hbm83-GCST90085884	0.0081067	0.29233	Right parahippocampal volume (UKB data field 26904) || id:ebi-hbm83-GCST90085884	TRUE		MedicineITLab		20	16881421	36778	Right parahippocampal volume (UKB data field 26904)	Right parahippocampal volume (UKB data field 26904) || ||	ebi-cfmet338-GCST90026041	20	16900776	0.0571	4.284e-08	291	P-cresol sulfate levels || id:ebi-cfmet338-GCST90026041	TRUE	reported	MedicineITLab	2	TRUE			0.0940169	291	3.01508e-05	36778	TRUE	1.41932e-07		0.0125627	29.9905
rs11699052	A	T	A	T	-0.3127	-0.00987095	0.069	0.0714	FALSE	TRUE	FALSE	enigma3-global-full-sa	0.0155878	0.5266	full_SurfArea || id:enigma3-global-full-sa	TRUE		MedicineITLab		20	16881421	31038	full_SurfArea	full_SurfArea || ||	ebi-cfmet338-GCST90026041	20	16900776	0.0571	4.284e-08	291	P-cresol sulfate levels || id:ebi-cfmet338-GCST90026041	TRUE	reported	MedicineITLab	2	TRUE			0.0940169	291	1.29204e-05	31038	TRUE	1.21657e-07		0.0125627	29.9905
rs11699052	A	T	A	T	-0.3127	-0.0002	0.069	0.0719	FALSE	TRUE	FALSE	enigma3-global-full-th	0.0017	0.8946	full_Thickness || id:enigma3-global-full-th	TRUE		MedicineITLab		20	16881421	31734	full_Thickness	full_Thickness || ||	ebi-cfmet338-GCST90026041	20	16900776	0.0571	4.284e-08	291	P-cresol sulfate levels || id:ebi-cfmet338-GCST90026041	TRUE	reported	MedicineITLab	2	TRUE			0.0940169	291	4.36179e-07	31734	TRUE	9.23892e-08		0.0125627	29.9905
rs11699052	A	T	A	T	-0.3127	-0.00463	0.069	0.06463	FALSE	TRUE	FALSE	GWAS_CP_all	0.00563	0.411	outcome	TRUE	reported	textfile							ebi-cfmet338-GCST90026041	20	16900776	0.0571	4.284e-08	291	P-cresol sulfate levels || id:ebi-cfmet338-GCST90026041	TRUE	reported	MedicineITLab	2	TRUE			0.0940169	291			TRUE		FALSE	0.0125627	29.9905
rs11699052	A	T	A	T	-0.3127	-0.0167745	0.069	0.0686735	FALSE	TRUE	FALSE	ukb-r2-20016_irnt	0.00827298	0.0426003	Fluid intelligence score || id:ukb-r2-20016_irnt	TRUE		MedicineITLab		20	16881421	117131	Fluid intelligence score	Fluid intelligence score || ||	ebi-cfmet338-GCST90026041	20	16900776	0.0571	4.284e-08	291	P-cresol sulfate levels || id:ebi-cfmet338-GCST90026041	TRUE	reported	MedicineITLab	2	TRUE			0.0940169	291	3.50991e-05	117131	TRUE	1.36822e-07		0.0125627	29.9905
rs11699052	A	T	A	T	-0.3127	-0.000227895	0.069	0.0686319	FALSE	TRUE	FALSE	ukb-r2-20018	0.00419171	0.956642	Prospective memory result || id:ukb-r2-20018	TRUE		MedicineITLab		20	16881421	119729	Prospective memory result	Prospective memory result || ||	ebi-cfmet338-GCST90026041	20	16900776	0.0571	4.284e-08	291	P-cresol sulfate levels || id:ebi-cfmet338-GCST90026041	TRUE	reported	MedicineITLab	2	TRUE			0.0940169	291	2.46885e-08	119729	TRUE	7.98956e-08		0.0125627	29.9905
rs117338603	A	G	A	G	0.2897	0.00471674	0.0142	0.011783	FALSE	FALSE	FALSE	ebi-hbm83-GCST90085843	0.00738218	0.522863	Left parahippocampal volume (UKB data field 26803) || id:ebi-hbm83-GCST90085843	TRUE		MedicineITLab		17	63678666	36778	Left parahippocampal volume (UKB data field 26803)	Left parahippocampal volume (UKB data field 26803) || ||	ebi-cfmet338-GCST90026011	17	65682548	0.0529	4.237e-08	291	Kynurenine levels || id:ebi-cfmet338-GCST90026011	TRUE	reported	MedicineITLab	2	TRUE			0.0940173	291	1.11006e-05	36778	TRUE	1.16284e-07		0.00234966	29.9906
rs117338603	A	G	A	G	0.2897	0.0156148	0.0142	0.011783	FALSE	FALSE	FALSE	ebi-hbm83-GCST90085884	0.0106015	0.140781	Right parahippocampal volume (UKB data field 26904) || id:ebi-hbm83-GCST90085884	TRUE		MedicineITLab		17	63678666	36778	Right parahippocampal volume (UKB data field 26904)	Right parahippocampal volume (UKB data field 26904) || ||	ebi-cfmet338-GCST90026011	17	65682548	0.0529	4.237e-08	291	Kynurenine levels || id:ebi-cfmet338-GCST90026011	TRUE	reported	MedicineITLab	2	TRUE			0.0940173	291	5.89862e-05	36778	TRUE	1.73468e-07		0.00234966	29.9906
rs117338603	A	G	A	G	0.2897	-0.0237116	0.0142	0.0135	FALSE	FALSE	FALSE	enigma3-global-full-sa	0.0354841	0.504	full_SurfArea || id:enigma3-global-full-sa	TRUE		MedicineITLab		17	63678666	29819	full_SurfArea	full_SurfArea || ||	ebi-cfmet338-GCST90026011	17	65682548	0.0529	4.237e-08	291	Kynurenine levels || id:ebi-cfmet338-GCST90026011	TRUE	reported	MedicineITLab	2	TRUE			0.0940173	291	1.49755e-05	29819	TRUE	1.2546e-07		0.00234966	29.9906
rs117338603	A	G	A	G	0.2897	-0.0009	0.0142	0.0135	FALSE	FALSE	FALSE	enigma3-global-full-th	0.0038	0.8102	full_Thickness || id:enigma3-global-full-th	TRUE		MedicineITLab		17	63678666	30515	full_Thickness	full_Thickness || ||	ebi-cfmet338-GCST90026011	17	65682548	0.0529	4.237e-08	291	Kynurenine levels || id:ebi-cfmet338-GCST90026011	TRUE	reported	MedicineITLab	2	TRUE			0.0940173	291	1.83837e-06	30515	TRUE	9.90833e-08		0.00234966	29.9906
rs117338603	A	G	A	G	0.2897	0.01169	0.0142	0.02551	FALSE	FALSE	FALSE	GWAS_CP_all	0.01298	0.368	outcome	TRUE	reported	textfile							ebi-cfmet338-GCST90026011	17	65682548	0.0529	4.237e-08	291	Kynurenine levels || id:ebi-cfmet338-GCST90026011	TRUE	reported	MedicineITLab	2	TRUE			0.0940173	291			TRUE		FALSE	0.00234966	29.9906
rs117338603	A	G	A	G	0.2897	0.0116652	0.0142	0.0112233	FALSE	FALSE	FALSE	ukb-r2-20016_irnt	0.0198635	0.557026	Fluid intelligence score || id:ukb-r2-20016_irnt	TRUE		MedicineITLab		17	63678666	117131	Fluid intelligence score	Fluid intelligence score || ||	ebi-cfmet338-GCST90026011	17	65682548	0.0529	4.237e-08	291	Kynurenine levels || id:ebi-cfmet338-GCST90026011	TRUE	reported	MedicineITLab	2	TRUE			0.0940173	291	2.94447e-06	117131	TRUE	9.25311e-08		0.00234966	29.9906
rs117338603	A	G	A	G	0.2897	0.000144444	0.0142	0.0112085	FALSE	FALSE	FALSE	ukb-r2-20018	0.0100742	0.98856	Prospective memory result || id:ukb-r2-20018	TRUE		MedicineITLab		17	63678666	119729	Prospective memory result	Prospective memory result || ||	ebi-cfmet338-GCST90026011	17	65682548	0.0529	4.237e-08	291	Kynurenine levels || id:ebi-cfmet338-GCST90026011	TRUE	reported	MedicineITLab	2	TRUE			0.0940173	291	1.71706e-09	119729	TRUE	7.90263e-08		0.00234966	29.9906
rs78141057	G	T	G	T	-0.4414	0.000731044	0.0151	0.01433	FALSE	FALSE	FALSE	ebi-hbm83-GCST90085843	0.0238957	0.975594	Left parahippocampal volume (UKB data field 26803) || id:ebi-hbm83-GCST90085843	TRUE		MedicineITLab		1	30545681	36778	Left parahippocampal volume (UKB data field 26803)	Left parahippocampal volume (UKB data field 26803) || ||	ebi-cfmet338-GCST90026185	1	30072834	0.0806	4.303e-08	291	Hydroxyasparagine levels || id:ebi-cfmet338-GCST90026185	TRUE	reported	MedicineITLab	2	TRUE			0.094019	291	2.54498e-08	36778	TRUE	8.65454e-08		0.00579514	29.9913
rs78141057	G	T	G	T	-0.4414	-0.00535637	0.0151	0.01433	FALSE	FALSE	FALSE	ebi-hbm83-GCST90085884	0.00738912	0.468513	Right parahippocampal volume (UKB data field 26904) || id:ebi-hbm83-GCST90085884	TRUE		MedicineITLab		1	30545681	36778	Right parahippocampal volume (UKB data field 26904)	Right parahippocampal volume (UKB data field 26904) || ||	ebi-cfmet338-GCST90026185	1	30072834	0.0806	4.303e-08	291	Hydroxyasparagine levels || id:ebi-cfmet338-GCST90026185	TRUE	reported	MedicineITLab	2	TRUE			0.094019	291	1.42885e-05	36778	TRUE	1.21172e-07		0.00579514	29.9913
rs78141057	G	T	G	T	-0.4414	0.0177977	0.0151	0.0202	FALSE	FALSE	FALSE	enigma3-global-full-sa	0.0334129	0.5943	full_SurfArea || id:enigma3-global-full-sa	TRUE		MedicineITLab		1	30545681	22630	full_SurfArea	full_SurfArea || ||	ebi-cfmet338-GCST90026185	1	30072834	0.0806	4.303e-08	291	Hydroxyasparagine levels || id:ebi-cfmet338-GCST90026185	TRUE	reported	MedicineITLab	2	TRUE			0.094019	291	1.25385e-05	22630	TRUE	1.27126e-07		0.00579514	29.9913
rs78141057	G	T	G	T	-0.4414	-0.0019	0.0151	0.0208	FALSE	FALSE	FALSE	enigma3-global-full-th	0.0038	0.6198	full_Thickness || id:enigma3-global-full-th	TRUE		MedicineITLab		1	30545681	22627	full_Thickness	full_Thickness || ||	ebi-cfmet338-GCST90026185	1	30072834	0.0806	4.303e-08	291	Hydroxyasparagine levels || id:ebi-cfmet338-GCST90026185	TRUE	reported	MedicineITLab	2	TRUE			0.094019	291	1.10496e-05	22627	TRUE	1.24615e-07		0.00579514	29.9913
rs78141057	G	T	G	T	-0.4414	0.00686	0.0151	0.01361	FALSE	FALSE	FALSE	GWAS_CP_all	0.0118	0.561	outcome	TRUE	reported	textfile							ebi-cfmet338-GCST90026185	1	30072834	0.0806	4.303e-08	291	Hydroxyasparagine levels || id:ebi-cfmet338-GCST90026185	TRUE	reported	MedicineITLab	2	TRUE			0.094019	291			TRUE		FALSE	0.00579514	29.9913
rs78141057	G	T	G	T	-0.4414	-0.00188631	0.0151	0.0146087	FALSE	FALSE	FALSE	ukb-r2-20016_irnt	0.0172563	0.912956	Fluid intelligence score || id:ukb-r2-20016_irnt	TRUE		MedicineITLab		1	30545681	117131	Fluid intelligence score	Fluid intelligence score || ||	ebi-cfmet338-GCST90026185	1	30072834	0.0806	4.303e-08	291	Hydroxyasparagine levels || id:ebi-cfmet338-GCST90026185	TRUE	reported	MedicineITLab	2	TRUE			0.094019	291	1.02016e-07	117131	TRUE	8.11572e-08		0.00579514	29.9913
rs78141057	G	T	G	T	-0.4414	-0.0125412	0.0151	0.0145797	FALSE	FALSE	FALSE	ukb-r2-20018	0.00875128	0.151839	Prospective memory result || id:ukb-r2-20018	TRUE		MedicineITLab		1	30545681	119729	Prospective memory result	Prospective memory result || ||	ebi-cfmet338-GCST90026185	1	30072834	0.0806	4.303e-08	291	Hydroxyasparagine levels || id:ebi-cfmet338-GCST90026185	TRUE	reported	MedicineITLab	2	TRUE			0.094019	291	1.71528e-05	119729	TRUE	1.15871e-07		0.00579514	29.9913
rs117455613	C	T	C	T	-0.2574	-0.00614341	0.0225	0.022029	FALSE	FALSE	FALSE	ebi-hbm83-GCST90085843	0.00749096	0.412154	Left parahippocampal volume (UKB data field 26803) || id:ebi-hbm83-GCST90085843	TRUE		MedicineITLab		19	41097447	36778	Left parahippocampal volume (UKB data field 26803)	Left parahippocampal volume (UKB data field 26803) || ||	ebi-cfmet338-GCST90026053	19	40591541	0.047	4.242e-08	291	1-palmitoyl-2-docosahexaenoyl-gpc (16:0/22:6) levels || id:ebi-cfmet338-GCST90026053	TRUE	reported	MedicineITLab	2	TRUE			0.0940243	291	1.82882e-05	36778	TRUE	1.26748e-07		0.00291438	29.9931
rs117455613	C	T	C	T	-0.2574	-0.0020796	0.0225	0.022029	FALSE	FALSE	FALSE	ebi-hbm83-GCST90085884	0.00990123	0.83364	Right parahippocampal volume (UKB data field 26904) || id:ebi-hbm83-GCST90085884	TRUE		MedicineITLab		19	41097447	36778	Right parahippocampal volume (UKB data field 26904)	Right parahippocampal volume (UKB data field 26904) || ||	ebi-cfmet338-GCST90026053	19	40591541	0.047	4.242e-08	291	1-palmitoyl-2-docosahexaenoyl-gpc (16:0/22:6) levels || id:ebi-cfmet338-GCST90026053	TRUE	reported	MedicineITLab	2	TRUE			0.0940243	291	1.19955e-06	36778	TRUE	9.43597e-08		0.00291438	29.9931
rs117455613	C	T	C	T	-0.2574	-0.0322747	0.0225	0.0205	FALSE	FALSE	FALSE	enigma3-global-full-sa	0.0282854	0.2539	full_SurfArea || id:enigma3-global-full-sa	TRUE		MedicineITLab		19	41097447	31124	full_SurfArea	full_SurfArea || ||	ebi-cfmet338-GCST90026053	19	40591541	0.047	4.242e-08	291	1-palmitoyl-2-docosahexaenoyl-gpc (16:0/22:6) levels || id:ebi-cfmet338-GCST90026053	TRUE	reported	MedicineITLab	2	TRUE			0.0940243	291	4.18324e-05	31124	TRUE	1.58207e-07		0.00291438	29.9931
rs117455613	C	T	C	T	-0.2574	0.0008	0.0225	0.0205	FALSE	FALSE	FALSE	enigma3-global-full-th	0.0028	0.7831	full_Thickness || id:enigma3-global-full-th	TRUE		MedicineITLab		19	41097447	31820	full_Thickness	full_Thickness || ||	ebi-cfmet338-GCST90026053	19	40591541	0.047	4.242e-08	291	1-palmitoyl-2-docosahexaenoyl-gpc (16:0/22:6) levels || id:ebi-cfmet338-GCST90026053	TRUE	reported	MedicineITLab	2	TRUE			0.0940243	291	2.56561e-06	31820	TRUE	1.00688e-07		0.00291438	29.9931
rs117455613	C	T	C	T	-0.2574	-0.00303	0.0225	0.03401	FALSE	FALSE	FALSE	GWAS_CP_all	0.00972	0.755	outcome	TRUE	reported	textfile							ebi-cfmet338-GCST90026053	19	40591541	0.047	4.242e-08	291	1-palmitoyl-2-docosahexaenoyl-gpc (16:0/22:6) levels || id:ebi-cfmet338-GCST90026053	TRUE	reported	MedicineITLab	2	TRUE			0.0940243	291			TRUE		FALSE	0.00291438	29.9931
rs117455613	C	T	C	T	-0.2574	0.0023284	0.0225	0.0220546	FALSE	FALSE	FALSE	ukb-r2-20016_irnt	0.0138992	0.866961	Fluid intelligence score || id:ukb-r2-20016_irnt	TRUE		MedicineITLab		19	41097447	117131	Fluid intelligence score	Fluid intelligence score || ||	ebi-cfmet338-GCST90026053	19	40591541	0.047	4.242e-08	291	1-palmitoyl-2-docosahexaenoyl-gpc (16:0/22:6) levels || id:ebi-cfmet338-GCST90026053	TRUE	reported	MedicineITLab	2	TRUE			0.0940243	291	2.39591e-07	117131	TRUE	8.23902e-08		0.00291438	29.9931
rs117455613	C	T	C	T	-0.2574	-0.00203695	0.0225	0.022127	FALSE	FALSE	FALSE	ukb-r2-20018	0.00702912	0.77198	Prospective memory result || id:ukb-r2-20018	TRUE		MedicineITLab		19	41097447	119729	Prospective memory result	Prospective memory result || ||	ebi-cfmet338-GCST90026053	19	40591541	0.047	4.242e-08	291	1-palmitoyl-2-docosahexaenoyl-gpc (16:0/22:6) levels || id:ebi-cfmet338-GCST90026053	TRUE	reported	MedicineITLab	2	TRUE			0.0940243	291	7.01401e-07	119729	TRUE	8.50572e-08		0.00291438	29.9931
rs76523291	A	G	A	G	-0.293	0.0132856	0.0136	0.021861	FALSE	FALSE	FALSE	ebi-hbm83-GCST90085843	0.00974902	0.172955	Left parahippocampal volume (UKB data field 26803) || id:ebi-hbm83-GCST90085843	TRUE		MedicineITLab		12	48588211	36778	Left parahippocampal volume (UKB data field 26803)	Left parahippocampal volume (UKB data field 26803) || ||	ebi-cfmet338-GCST90026310	12	48194428	0.0535	4.425e-08	291	Butyrate (4:0) levels || id:ebi-cfmet338-GCST90026310	TRUE	reported	MedicineITLab	2	TRUE			0.0940255	291	5.04959e-05	36778	TRUE	1.6437e-07		0.00230334	29.9935
rs76523291	A	G	A	G	-0.293	0.0559184	0.0136	0.021861	FALSE	FALSE	FALSE	ebi-hbm83-GCST90085884	0.0245963	0.0229991	Right parahippocampal volume (UKB data field 26904) || id:ebi-hbm83-GCST90085884	TRUE		MedicineITLab		12	48588211	36778	Right parahippocampal volume (UKB data field 26904)	Right parahippocampal volume (UKB data field 26904) || ||	ebi-cfmet338-GCST90026310	12	48194428	0.0535	4.425e-08	291	Butyrate (4:0) levels || id:ebi-cfmet338-GCST90026310	TRUE	reported	MedicineITLab	2	TRUE			0.0940255	291	0.000140522	36778	TRUE	2.53067e-07		0.00230334	29.9935
rs76523291	A	G	A	G	-0.293	-0.0183828	0.0136	0.0188	FALSE	FALSE	FALSE	enigma3-global-full-sa	0.0293534	0.5311	full_SurfArea || id:enigma3-global-full-sa	TRUE		MedicineITLab		12	48588211	31460	full_SurfArea	full_SurfArea || ||	ebi-cfmet338-GCST90026310	12	48194428	0.0535	4.425e-08	291	Butyrate (4:0) levels || id:ebi-cfmet338-GCST90026310	TRUE	reported	MedicineITLab	2	TRUE			0.0940255	291	1.24672e-05	31460	TRUE	1.20555e-07		0.00230334	29.9935
rs76523291	A	G	A	G	-0.293	0.0025	0.0136	0.0188	FALSE	FALSE	FALSE	enigma3-global-full-th	0.003	0.413	full_Thickness || id:enigma3-global-full-th	TRUE		MedicineITLab		12	48588211	32156	full_Thickness	full_Thickness || ||	ebi-cfmet338-GCST90026310	12	48194428	0.0535	4.425e-08	291	Butyrate (4:0) levels || id:ebi-cfmet338-GCST90026310	TRUE	reported	MedicineITLab	2	TRUE			0.0940255	291	2.1597e-05	32156	TRUE	1.33256e-07		0.00230334	29.9935
rs76523291	A	G	A	G	-0.293	-0.00184	0.0136	0.02551	FALSE	FALSE	FALSE	GWAS_CP_all	0.0099	0.853	outcome	TRUE	reported	textfile							ebi-cfmet338-GCST90026310	12	48194428	0.0535	4.425e-08	291	Butyrate (4:0) levels || id:ebi-cfmet338-GCST90026310	TRUE	reported	MedicineITLab	2	TRUE			0.0940255	291			TRUE		FALSE	0.00230334	29.9935
rs76523291	A	G	A	G	-0.293	0.00413303	0.0136	0.0215485	FALSE	FALSE	FALSE	ukb-r2-20016_irnt	0.0140499	0.76863	Fluid intelligence score || id:ukb-r2-20016_irnt	TRUE		MedicineITLab		12	48588211	117131	Fluid intelligence score	Fluid intelligence score || ||	ebi-cfmet338-GCST90026310	12	48194428	0.0535	4.425e-08	291	Butyrate (4:0) levels || id:ebi-cfmet338-GCST90026310	TRUE	reported	MedicineITLab	2	TRUE			0.0940255	291	7.38798e-07	117131	TRUE	8.52825e-08		0.00230334	29.9935
rs76523291	A	G	A	G	-0.293	-0.000309809	0.0136	0.0215946	FALSE	FALSE	FALSE	ukb-r2-20018	0.00711143	0.965251	Prospective memory result || id:ukb-r2-20018	TRUE		MedicineITLab		12	48588211	119729	Prospective memory result	Prospective memory result || ||	ebi-cfmet338-GCST90026310	12	48194428	0.0535	4.425e-08	291	Butyrate (4:0) levels || id:ebi-cfmet338-GCST90026310	TRUE	reported	MedicineITLab	2	TRUE			0.0940255	291	1.58519e-08	119729	TRUE	7.95451e-08		0.00230334	29.9935
rs139997250	C	T	C	T	-0.6479	0.0408571	0.0053	0.0087	FALSE	FALSE	FALSE	enigma3-global-full-sa	0.0505252	0.4187	full_SurfArea || id:enigma3-global-full-sa	TRUE		MedicineITLab		3	178189171	22712	full_SurfArea	full_SurfArea || ||	ebi-cfmet338-GCST90026216	3	178471383	0.1183	4.356e-08	291	N-acetylhistidine levels || id:ebi-cfmet338-GCST90026216	TRUE	reported	MedicineITLab	2	TRUE			0.0940292	291	2.87932e-05	22712	TRUE	1.49972e-07		0.00442603	29.9948
[truncated: 14,234 more rows]

## Sheet: Table S3
Supplementary table 3. The associations between genetically determined cerebrospinal fluid metabolites on cognitive performance and measures of brain atrophy
exposure	outcome	method	nsnp	b	se	pval	lo_ci	up_ci	or	or_lci95	or_uci95	p_fdr
[truncated: 1,036 more rows]

## Sheet: Table S4
Supplementary table 4. The associations between genetically determined cerebrospinal fluid metabolites on cognitive performance
[truncated: 1,007 more rows]

[truncated: 5 more sheets: Table S5, Table S6, Table S7, Table S8, Table S9]
